# Supplementary material for: Understanding vaccine hesitancy with PCV13 in children: Results of a survey in Shanghai, China
Source: PLoS One. 2023 Apr 27;18(4):e0284810. doi: 10.1371/journal.pone.0284810 (PMC10138253; doi:10.1371/journal.pone.0284810)
Supplement: S1 File — (XLSX) [file pone.0284810.s001.xlsx]

## Sheet: Sheet1
No.	The relationship with the child	Who in your family decides to give your child vaccine?	Has your child had any respiratory problems in the past year?	Has your child received PCV13 vaccine?	Do you plan to vaccinate PCV13?	Which PCV13 vaccine have you chosen for your child?	Good effect	Recommended by friends and relatives	Recommended by doctor	Media Publicity	Price acceptable	Age range of vaccination	Pfizer's PCV13 vaccine is out of stock	Others	Good effect	Recommended by friends and relatives	Recommended by doctor	Media Publicity	Price acceptable	Others	Beyond the vaccination age range	Worry about adverse reactions	Doctor did not recommend vaccination	No need for vaccination	The vaccine is too expensive	Vaccine out of stock	Contraindications to vaccination	Others	What price do you think is appropriate forPCV13 (1 dose) ?
1	1	1	1	1	-3	1	0	0	0	0	0	1	0	0	-3	-3	-3	-3	-3	-3	-3	-3	-3	-3	-3	-3	-3	-3	343
2	1	1	1	1	-3	2	-3	-3	-3	-3	-3	-3	-3	-3	0	0	0	0	0	1	-3	-3	-3	-3	-3	-3	-3	-3	100
3	1	1	2	1	-3	2	-3	-3	-3	-3	-3	-3	-3	-3	1	1	0	0	1	0	-3	-3	-3	-3	-3	-3	-3	-3	705
4	1	1	1	1	-3	2	-3	-3	-3	-3	-3	-3	-3	-3	0	1	0	0	0	0	-3	-3	-3	-3	-3	-3	-3	-3	156
5	1	1	1	1	-3	2	-3	-3	-3	-3	-3	-3	-3	-3	0	0	1	0	0	0	-3	-3	-3	-3	-3	-3	-3	-3	442
6	1	1	2	1	-3	1	1	0	0	0	0	1	0	0	-3	-3	-3	-3	-3	-3	-3	-3	-3	-3	-3	-3	-3	-3	521
7	1	1	2	1	-3	1	1	0	1	0	1	1	0	0	-3	-3	-3	-3	-3	-3	-3	-3	-3	-3	-3	-3	-3	-3	499
8	2	1	1	2	2	-3	-3	-3	-3	-3	-3	-3	-3	-3	-3	-3	-3	-3	-3	-3	0	1	0	0	0	0	0	0	300
9	1	1	1	2	2	-3	-3	-3	-3	-3	-3	-3	-3	-3	-3	-3	-3	-3	-3	-3	0	0	0	0	0	0	1	0	257
10	1	1	2	2	2	-3	-3	-3	-3	-3	-3	-3	-3	-3	-3	-3	-3	-3	-3	-3	0	0	0	0	1	0	0	0	230
11	2	1	1	1	-3	2	-3	-3	-3	-3	-3	-3	-3	-3	1	1	1	1	1	0	-3	-3	-3	-3	-3	-3	-3	-3	572
12	1	1	1	1	-3	1	0	0	0	0	0	1	0	1	-3	-3	-3	-3	-3	-3	-3	-3	-3	-3	-3	-3	-3	-3	100
13	1	1	1	2	2	-3	-3	-3	-3	-3	-3	-3	-3	-3	-3	-3	-3	-3	-3	-3	1	0	0	0	0	0	0	0	100
14	1	1	2	2	2	-3	-3	-3	-3	-3	-3	-3	-3	-3	-3	-3	-3	-3	-3	-3	0	1	0	0	0	0	0	0	314
15	1	1	2	1	-3	1	1	0	1	0	1	1	0	0	-3	-3	-3	-3	-3	-3	-3	-3	-3	-3	-3	-3	-3	-3	159
16	1	1	2	1	-3	1	0	0	0	0	1	0	0	0	-3	-3	-3	-3	-3	-3	-3	-3	-3	-3	-3	-3	-3	-3	464
17	1	1	2	2	1	2	-3	-3	-3	-3	-3	-3	-3	-3	1	0	0	0	0	0	-3	-3	-3	-3	-3	-3	-3	-3	605
18	1	1	2	1	-3	2	-3	-3	-3	-3	-3	-3	-3	-3	1	0	0	0	0	0	-3	-3	-3	-3	-3	-3	-3	-3	503
19	1	1	2	2	2	-3	-3	-3	-3	-3	-3	-3	-3	-3	-3	-3	-3	-3	-3	-3	0	1	0	0	0	0	0	0	100
20	1	1	1	2	2	-3	-3	-3	-3	-3	-3	-3	-3	-3	-3	-3	-3	-3	-3	-3	0	0	0	0	0	0	0	1	207
21	1	1	1	1	-3	2	-3	-3	-3	-3	-3	-3	-3	-3	0	0	1	0	0	0	-3	-3	-3	-3	-3	-3	-3	-3	400
22	1	1	2	1	-3	2	-3	-3	-3	-3	-3	-3	-3	-3	0	0	0	0	1	0	-3	-3	-3	-3	-3	-3	-3	-3	705
23	1	1	1	2	1	1	1	1	1	1	1	1	1	0	-3	-3	-3	-3	-3	-3	-3	-3	-3	-3	-3	-3	-3	-3	617
24	2	1	1	1	-3	1	1	0	1	0	1	1	0	0	-3	-3	-3	-3	-3	-3	-3	-3	-3	-3	-3	-3	-3	-3	400
25	1	1	1	1	-3	2	-3	-3	-3	-3	-3	-3	-3	-3	1	0	0	0	0	0	-3	-3	-3	-3	-3	-3	-3	-3	705
26	1	1	1	1	-3	2	-3	-3	-3	-3	-3	-3	-3	-3	1	0	0	0	0	0	-3	-3	-3	-3	-3	-3	-3	-3	167
27	1	1	2	1	-3	2	-3	-3	-3	-3	-3	-3	-3	-3	0	0	0	0	1	0	-3	-3	-3	-3	-3	-3	-3	-3	100
28	1	1	1	1	-3	2	-3	-3	-3	-3	-3	-3	-3	-3	0	1	0	0	0	0	-3	-3	-3	-3	-3	-3	-3	-3	192
29	1	1	2	2	1	1	1	0	0	0	0	0	0	0	-3	-3	-3	-3	-3	-3	-3	-3	-3	-3	-3	-3	-3	-3	353
30	3	1	1	1	-3	2	-3	-3	-3	-3	-3	-3	-3	-3	1	1	1	0	1	0	-3	-3	-3	-3	-3	-3	-3	-3	100
31	1	1	2	2	2	-3	-3	-3	-3	-3	-3	-3	-3	-3	-3	-3	-3	-3	-3	-3	0	1	0	0	0	0	0	0	371
32	2	1	1	1	-3	2	-3	-3	-3	-3	-3	-3	-3	-3	0	0	1	0	0	0	-3	-3	-3	-3	-3	-3	-3	-3	100
33	2	1	1	1	-3	1	1	0	1	0	1	1	0	0	-3	-3	-3	-3	-3	-3	-3	-3	-3	-3	-3	-3	-3	-3	300
34	1	1	1	1	-3	2	-3	-3	-3	-3	-3	-3	-3	-3	0	0	0	0	0	1	-3	-3	-3	-3	-3	-3	-3	-3	500
35	2	2	2	2	1	1	1	0	0	0	0	1	0	0	-3	-3	-3	-3	-3	-3	-3	-3	-3	-3	-3	-3	-3	-3	472
36	1	1	2	1	-3	2	-3	-3	-3	-3	-3	-3	-3	-3	0	0	0	0	0	1	-3	-3	-3	-3	-3	-3	-3	-3	398
37	1	1	2	1	-3	1	1	1	0	0	0	0	0	0	-3	-3	-3	-3	-3	-3	-3	-3	-3	-3	-3	-3	-3	-3	249
38	1	1	1	2	2	-3	-3	-3	-3	-3	-3	-3	-3	-3	-3	-3	-3	-3	-3	-3	0	0	1	0	1	0	0	0	200
39	1	1	2	1	-3	1	1	1	0	1	1	0	0	0	-3	-3	-3	-3	-3	-3	-3	-3	-3	-3	-3	-3	-3	-3	502
40	1	1	2	2	1	1	0	1	0	0	1	1	0	0	-3	-3	-3	-3	-3	-3	-3	-3	-3	-3	-3	-3	-3	-3	400
41	3	1	2	1	-3	1	1	0	1	1	1	1	0	0	-3	-3	-3	-3	-3	-3	-3	-3	-3	-3	-3	-3	-3	-3	400
42	1	1	2	1	-3	2	-3	-3	-3	-3	-3	-3	-3	-3	0	0	0	0	1	0	-3	-3	-3	-3	-3	-3	-3	-3	692
43	1	1	1	2	1	2	-3	-3	-3	-3	-3	-3	-3	-3	1	0	0	1	0	0	-3	-3	-3	-3	-3	-3	-3	-3	482
44	1	1	2	1	-3	1	0	0	0	1	1	0	0	0	-3	-3	-3	-3	-3	-3	-3	-3	-3	-3	-3	-3	-3	-3	500
45	1	1	1	2	1	1	0	0	0	1	1	1	1	0	-3	-3	-3	-3	-3	-3	-3	-3	-3	-3	-3	-3	-3	-3	620
46	3	1	2	2	1	1	0	0	0	0	1	0	0	0	-3	-3	-3	-3	-3	-3	-3	-3	-3	-3	-3	-3	-3	-3	399
47	1	1	2	1	-3	1	1	1	0	0	0	1	0	0	-3	-3	-3	-3	-3	-3	-3	-3	-3	-3	-3	-3	-3	-3	555
48	3	1	2	2	1	1	0	0	0	0	0	1	0	0	-3	-3	-3	-3	-3	-3	-3	-3	-3	-3	-3	-3	-3	-3	367
49	1	1	2	2	1	1	1	1	1	0	0	1	0	0	-3	-3	-3	-3	-3	-3	-3	-3	-3	-3	-3	-3	-3	-3	603
50	3	1	2	2	1	1	1	0	0	0	0	0	0	1	-3	-3	-3	-3	-3	-3	-3	-3	-3	-3	-3	-3	-3	-3	626
51	1	1	2	1	-3	2	-3	-3	-3	-3	-3	-3	-3	-3	1	1	0	1	1	0	-3	-3	-3	-3	-3	-3	-3	-3	456
52	1	1	2	1	-3	1	1	1	1	1	1	1	1	0	-3	-3	-3	-3	-3	-3	-3	-3	-3	-3	-3	-3	-3	-3	667
53	1	1	1	1	-3	1	1	0	0	0	0	0	0	0	-3	-3	-3	-3	-3	-3	-3	-3	-3	-3	-3	-3	-3	-3	264
54	1	1	1	1	-3	1	0	1	0	0	0	1	0	1	-3	-3	-3	-3	-3	-3	-3	-3	-3	-3	-3	-3	-3	-3	498
55	3	1	1	2	2	-3	-3	-3	-3	-3	-3	-3	-3	-3	-3	-3	-3	-3	-3	-3	1	0	0	0	0	0	0	0	159
56	1	1	2	2	1	1	0	0	0	0	0	1	1	0	-3	-3	-3	-3	-3	-3	-3	-3	-3	-3	-3	-3	-3	-3	100
57	1	1	2	2	1	1	1	0	1	1	0	1	0	0	-3	-3	-3	-3	-3	-3	-3	-3	-3	-3	-3	-3	-3	-3	450
58	1	1	2	2	2	-3	-3	-3	-3	-3	-3	-3	-3	-3	-3	-3	-3	-3	-3	-3	0	0	0	0	0	0	0	1	129
59	1	1	2	1	-3	2	-3	-3	-3	-3	-3	-3	-3	-3	1	0	0	0	0	0	-3	-3	-3	-3	-3	-3	-3	-3	326
60	2	1	1	1	-3	1	0	0	1	0	0	1	0	0	-3	-3	-3	-3	-3	-3	-3	-3	-3	-3	-3	-3	-3	-3	385
61	3	1	2	1	-3	2	-3	-3	-3	-3	-3	-3	-3	-3	1	0	0	1	0	0	-3	-3	-3	-3	-3	-3	-3	-3	510
62	1	1	2	2	1	2	-3	-3	-3	-3	-3	-3	-3	-3	1	0	0	0	0	0	-3	-3	-3	-3	-3	-3	-3	-3	705
63	1	1	2	1	-3	2	-3	-3	-3	-3	-3	-3	-3	-3	1	0	0	0	0	0	-3	-3	-3	-3	-3	-3	-3	-3	486
64	1	1	1	2	2	-3	-3	-3	-3	-3	-3	-3	-3	-3	-3	-3	-3	-3	-3	-3	0	0	1	0	0	0	0	0	100
65	1	1	2	2	2	-3	-3	-3	-3	-3	-3	-3	-3	-3	-3	-3	-3	-3	-3	-3	0	0	0	1	0	0	0	0	100
66	1	1	1	1	-3	2	-3	-3	-3	-3	-3	-3	-3	-3	1	0	0	0	0	0	-3	-3	-3	-3	-3	-3	-3	-3	584
67	1	1	2	1	-3	1	0	0	0	0	1	0	0	0	-3	-3	-3	-3	-3	-3	-3	-3	-3	-3	-3	-3	-3	-3	100
68	1	1	1	1	-3	2	-3	-3	-3	-3	-3	-3	-3	-3	1	1	0	0	0	0	-3	-3	-3	-3	-3	-3	-3	-3	100
69	1	1	1	2	1	2	-3	-3	-3	-3	-3	-3	-3	-3	0	1	0	0	1	0	-3	-3	-3	-3	-3	-3	-3	-3	625
70	1	1	2	2	2	-3	-3	-3	-3	-3	-3	-3	-3	-3	-3	-3	-3	-3	-3	-3	0	1	0	0	1	0	0	0	482
71	1	1	1	1	-3	2	-3	-3	-3	-3	-3	-3	-3	-3	0	1	1	0	1	0	-3	-3	-3	-3	-3	-3	-3	-3	173
72	1	1	1	2	1	1	1	0	0	0	0	0	0	0	-3	-3	-3	-3	-3	-3	-3	-3	-3	-3	-3	-3	-3	-3	362
73	1	1	2	1	-3	2	-3	-3	-3	-3	-3	-3	-3	-3	0	0	0	0	0	1	-3	-3	-3	-3	-3	-3	-3	-3	705
74	1	1	1	2	2	-3	-3	-3	-3	-3	-3	-3	-3	-3	-3	-3	-3	-3	-3	-3	0	1	0	0	0	0	1	0	325
75	1	1	2	2	1	2	-3	-3	-3	-3	-3	-3	-3	-3	1	1	1	0	1	0	-3	-3	-3	-3	-3	-3	-3	-3	355
76	1	1	2	2	1	2	-3	-3	-3	-3	-3	-3	-3	-3	1	0	1	0	1	0	-3	-3	-3	-3	-3	-3	-3	-3	481
77	1	1	1	1	-3	2	-3	-3	-3	-3	-3	-3	-3	-3	0	1	0	0	1	0	-3	-3	-3	-3	-3	-3	-3	-3	705
78	1	1	1	2	1	2	-3	-3	-3	-3	-3	-3	-3	-3	0	1	0	0	0	0	-3	-3	-3	-3	-3	-3	-3	-3	202
79	1	1	2	1	-3	2	-3	-3	-3	-3	-3	-3	-3	-3	1	0	0	0	0	0	-3	-3	-3	-3	-3	-3	-3	-3	455
80	1	1	2	2	1	2	-3	-3	-3	-3	-3	-3	-3	-3	0	1	0	1	0	0	-3	-3	-3	-3	-3	-3	-3	-3	475
81	3	1	2	1	-3	2	-3	-3	-3	-3	-3	-3	-3	-3	1	0	1	0	1	0	-3	-3	-3	-3	-3	-3	-3	-3	268
82	1	1	2	1	-3	2	-3	-3	-3	-3	-3	-3	-3	-3	1	0	1	0	0	0	-3	-3	-3	-3	-3	-3	-3	-3	145
83	3	1	2	2	1	1	0	0	1	1	1	1	0	0	-3	-3	-3	-3	-3	-3	-3	-3	-3	-3	-3	-3	-3	-3	340
84	1	1	1	1	-3	2	-3	-3	-3	-3	-3	-3	-3	-3	1	0	1	1	1	0	-3	-3	-3	-3	-3	-3	-3	-3	360
85	1	1	1	1	-3	2	-3	-3	-3	-3	-3	-3	-3	-3	1	0	0	0	0	0	-3	-3	-3	-3	-3	-3	-3	-3	223
86	1	1	1	2	1	2	-3	-3	-3	-3	-3	-3	-3	-3	1	0	0	0	0	0	-3	-3	-3	-3	-3	-3	-3	-3	100
87	1	1	1	1	-3	2	-3	-3	-3	-3	-3	-3	-3	-3	1	0	0	0	0	0	-3	-3	-3	-3	-3	-3	-3	-3	123
88	1	1	1	2	1	2	-3	-3	-3	-3	-3	-3	-3	-3	1	1	0	0	0	0	-3	-3	-3	-3	-3	-3	-3	-3	208
89	1	1	1	2	2	-3	-3	-3	-3	-3	-3	-3	-3	-3	-3	-3	-3	-3	-3	-3	0	0	1	1	0	0	0	0	115
90	1	1	1	2	1	2	-3	-3	-3	-3	-3	-3	-3	-3	1	1	0	0	0	0	-3	-3	-3	-3	-3	-3	-3	-3	100
91	1	1	2	1	-3	1	0	0	0	0	0	0	0	1	-3	-3	-3	-3	-3	-3	-3	-3	-3	-3	-3	-3	-3	-3	357
92	3	1	1	2	1	2	-3	-3	-3	-3	-3	-3	-3	-3	1	0	0	0	0	0	-3	-3	-3	-3	-3	-3	-3	-3	705
93	1	1	2	1	-3	2	-3	-3	-3	-3	-3	-3	-3	-3	0	0	0	0	0	1	-3	-3	-3	-3	-3	-3	-3	-3	200
94	1	1	2	1	-3	2	-3	-3	-3	-3	-3	-3	-3	-3	0	0	1	0	0	0	-3	-3	-3	-3	-3	-3	-3	-3	503
95	3	1	2	2	1	2	-3	-3	-3	-3	-3	-3	-3	-3	1	1	0	1	1	0	-3	-3	-3	-3	-3	-3	-3	-3	140
96	1	1	1	1	-3	1	0	0	0	0	1	0	0	0	-3	-3	-3	-3	-3	-3	-3	-3	-3	-3	-3	-3	-3	-3	100
97	3	1	2	2	1	1	0	0	0	1	0	1	0	0	-3	-3	-3	-3	-3	-3	-3	-3	-3	-3	-3	-3	-3	-3	171
98	3	1	2	1	-3	2	-3	-3	-3	-3	-3	-3	-3	-3	1	0	0	1	1	0	-3	-3	-3	-3	-3	-3	-3	-3	199
99	3	1	2	1	-3	2	-3	-3	-3	-3	-3	-3	-3	-3	1	1	0	1	0	0	-3	-3	-3	-3	-3	-3	-3	-3	283
100	3	1	2	1	-3	2	-3	-3	-3	-3	-3	-3	-3	-3	1	1	0	1	0	0	-3	-3	-3	-3	-3	-3	-3	-3	345
101	1	1	2	1	-3	1	1	1	0	1	1	0	0	0	-3	-3	-3	-3	-3	-3	-3	-3	-3	-3	-3	-3	-3	-3	168
102	3	1	2	2	2	-3	-3	-3	-3	-3	-3	-3	-3	-3	-3	-3	-3	-3	-3	-3	0	0	0	1	1	0	0	0	118
103	1	1	2	1	-3	2	-3	-3	-3	-3	-3	-3	-3	-3	1	1	0	1	1	0	-3	-3	-3	-3	-3	-3	-3	-3	575
104	1	1	1	2	1	1	0	0	1	0	0	0	0	0	-3	-3	-3	-3	-3	-3	-3	-3	-3	-3	-3	-3	-3	-3	150
105	1	1	2	2	1	2	-3	-3	-3	-3	-3	-3	-3	-3	1	1	1	1	1	0	-3	-3	-3	-3	-3	-3	-3	-3	295
106	1	1	2	1	-3	2	-3	-3	-3	-3	-3	-3	-3	-3	1	0	0	0	0	0	-3	-3	-3	-3	-3	-3	-3	-3	100
107	2	1	2	1	-3	2	-3	-3	-3	-3	-3	-3	-3	-3	1	1	0	1	1	0	-3	-3	-3	-3	-3	-3	-3	-3	285
108	2	1	2	1	-3	2	-3	-3	-3	-3	-3	-3	-3	-3	1	1	0	1	0	0	-3	-3	-3	-3	-3	-3	-3	-3	225
109	3	1	2	2	2	-3	-3	-3	-3	-3	-3	-3	-3	-3	-3	-3	-3	-3	-3	-3	1	1	0	1	0	0	0	0	236
110	3	1	2	2	1	2	-3	-3	-3	-3	-3	-3	-3	-3	1	1	0	1	0	0	-3	-3	-3	-3	-3	-3	-3	-3	216
111	3	1	2	1	-3	2	-3	-3	-3	-3	-3	-3	-3	-3	1	1	0	1	1	0	-3	-3	-3	-3	-3	-3	-3	-3	275
112	3	1	2	1	-3	2	-3	-3	-3	-3	-3	-3	-3	-3	1	1	0	1	0	0	-3	-3	-3	-3	-3	-3	-3	-3	225
113	1	1	2	1	-3	2	-3	-3	-3	-3	-3	-3	-3	-3	1	1	0	1	1	0	-3	-3	-3	-3	-3	-3	-3	-3	240
114	3	1	2	1	-3	1	1	1	1	1	1	0	0	0	-3	-3	-3	-3	-3	-3	-3	-3	-3	-3	-3	-3	-3	-3	470
115	3	1	2	2	1	1	1	0	0	0	1	1	0	0	-3	-3	-3	-3	-3	-3	-3	-3	-3	-3	-3	-3	-3	-3	160
116	3	1	2	1	-3	2	-3	-3	-3	-3	-3	-3	-3	-3	1	1	0	1	1	0	-3	-3	-3	-3	-3	-3	-3	-3	386
117	1	1	2	1	-3	2	-3	-3	-3	-3	-3	-3	-3	-3	1	0	0	0	0	0	-3	-3	-3	-3	-3	-3	-3	-3	120
118	3	1	2	2	2	-3	-3	-3	-3	-3	-3	-3	-3	-3	-3	-3	-3	-3	-3	-3	0	0	0	1	1	0	0	0	120
119	3	1	2	1	-3	2	-3	-3	-3	-3	-3	-3	-3	-3	1	1	0	1	1	0	-3	-3	-3	-3	-3	-3	-3	-3	284
120	3	1	2	1	-3	2	-3	-3	-3	-3	-3	-3	-3	-3	1	1	0	0	1	0	-3	-3	-3	-3	-3	-3	-3	-3	228
121	1	1	2	2	1	2	-3	-3	-3	-3	-3	-3	-3	-3	0	0	1	0	0	0	-3	-3	-3	-3	-3	-3	-3	-3	100
122	1	1	2	2	1	2	-3	-3	-3	-3	-3	-3	-3	-3	1	0	0	0	0	0	-3	-3	-3	-3	-3	-3	-3	-3	188
123	1	1	1	1	-3	2	-3	-3	-3	-3	-3	-3	-3	-3	1	0	0	0	0	0	-3	-3	-3	-3	-3	-3	-3	-3	206
124	1	1	2	1	-3	2	-3	-3	-3	-3	-3	-3	-3	-3	1	0	0	1	1	0	-3	-3	-3	-3	-3	-3	-3	-3	100
125	1	1	2	1	-3	2	-3	-3	-3	-3	-3	-3	-3	-3	1	0	1	0	1	0	-3	-3	-3	-3	-3	-3	-3	-3	341
126	1	1	2	2	1	2	-3	-3	-3	-3	-3	-3	-3	-3	1	0	0	0	0	0	-3	-3	-3	-3	-3	-3	-3	-3	326
127	1	1	2	2	1	2	-3	-3	-3	-3	-3	-3	-3	-3	0	0	0	0	1	0	-3	-3	-3	-3	-3	-3	-3	-3	705
128	1	1	2	2	2	-3	-3	-3	-3	-3	-3	-3	-3	-3	-3	-3	-3	-3	-3	-3	0	1	0	0	0	0	0	0	395
129	1	1	2	2	1	2	-3	-3	-3	-3	-3	-3	-3	-3	1	1	0	0	0	0	-3	-3	-3	-3	-3	-3	-3	-3	215
130	2	1	2	1	-3	2	-3	-3	-3	-3	-3	-3	-3	-3	1	0	0	1	0	0	-3	-3	-3	-3	-3	-3	-3	-3	212
131	1	1	2	2	1	1	1	0	0	0	0	0	0	0	-3	-3	-3	-3	-3	-3	-3	-3	-3	-3	-3	-3	-3	-3	594
132	1	1	1	2	2	-3	-3	-3	-3	-3	-3	-3	-3	-3	-3	-3	-3	-3	-3	-3	0	0	0	1	0	0	0	0	592
133	1	1	1	2	2	-3	-3	-3	-3	-3	-3	-3	-3	-3	-3	-3	-3	-3	-3	-3	0	1	0	0	0	0	0	0	100
134	1	1	2	1	-3	1	0	0	1	0	0	0	0	0	-3	-3	-3	-3	-3	-3	-3	-3	-3	-3	-3	-3	-3	-3	100
135	1	1	2	1	-3	2	-3	-3	-3	-3	-3	-3	-3	-3	0	1	0	1	0	0	-3	-3	-3	-3	-3	-3	-3	-3	210
136	1	1	2	2	2	-3	-3	-3	-3	-3	-3	-3	-3	-3	-3	-3	-3	-3	-3	-3	0	0	0	1	0	0	0	0	150
137	1	1	1	2	2	-3	-3	-3	-3	-3	-3	-3	-3	-3	-3	-3	-3	-3	-3	-3	0	0	0	0	0	0	0	1	355
138	1	1	2	2	2	-3	-3	-3	-3	-3	-3	-3	-3	-3	-3	-3	-3	-3	-3	-3	0	1	0	0	0	0	0	0	300
139	3	1	2	2	2	-3	-3	-3	-3	-3	-3	-3	-3	-3	-3	-3	-3	-3	-3	-3	1	0	0	0	0	0	0	0	100
140	3	1	2	2	2	-3	-3	-3	-3	-3	-3	-3	-3	-3	-3	-3	-3	-3	-3	-3	1	0	0	0	0	0	0	0	199
141	1	1	2	1	-3	1	0	1	0	0	0	0	0	0	-3	-3	-3	-3	-3	-3	-3	-3	-3	-3	-3	-3	-3	-3	284
142	1	2	2	2	1	1	1	1	0	0	0	0	0	0	-3	-3	-3	-3	-3	-3	-3	-3	-3	-3	-3	-3	-3	-3	100
143	1	1	1	1	-3	2	-3	-3	-3	-3	-3	-3	-3	-3	1	1	1	0	0	0	-3	-3	-3	-3	-3	-3	-3	-3	474
144	2	1	2	2	2	-3	-3	-3	-3	-3	-3	-3	-3	-3	-3	-3	-3	-3	-3	-3	0	0	0	1	0	0	0	0	111
145	1	1	1	2	1	2	-3	-3	-3	-3	-3	-3	-3	-3	1	0	0	0	0	0	-3	-3	-3	-3	-3	-3	-3	-3	100
146	1	1	2	1	-3	2	-3	-3	-3	-3	-3	-3	-3	-3	0	1	0	0	0	0	-3	-3	-3	-3	-3	-3	-3	-3	200
147	1	1	2	1	-3	1	1	1	1	1	0	0	0	0	-3	-3	-3	-3	-3	-3	-3	-3	-3	-3	-3	-3	-3	-3	106
148	2	1	2	1	-3	1	0	0	0	0	1	0	0	0	-3	-3	-3	-3	-3	-3	-3	-3	-3	-3	-3	-3	-3	-3	100
149	1	1	2	1	-3	2	-3	-3	-3	-3	-3	-3	-3	-3	1	0	0	0	0	0	-3	-3	-3	-3	-3	-3	-3	-3	100
150	1	1	1	1	-3	1	0	0	1	0	1	0	0	0	-3	-3	-3	-3	-3	-3	-3	-3	-3	-3	-3	-3	-3	-3	100
151	1	1	2	2	2	-3	-3	-3	-3	-3	-3	-3	-3	-3	-3	-3	-3	-3	-3	-3	0	1	1	0	0	0	0	0	100
152	1	1	2	2	2	-3	-3	-3	-3	-3	-3	-3	-3	-3	-3	-3	-3	-3	-3	-3	0	0	1	1	0	0	0	0	181
153	1	1	2	1	-3	2	-3	-3	-3	-3	-3	-3	-3	-3	1	0	0	0	0	0	-3	-3	-3	-3	-3	-3	-3	-3	201
154	1	1	2	1	-3	2	-3	-3	-3	-3	-3	-3	-3	-3	1	0	0	0	0	0	-3	-3	-3	-3	-3	-3	-3	-3	183
155	2	1	2	1	-3	2	-3	-3	-3	-3	-3	-3	-3	-3	0	1	0	0	0	0	-3	-3	-3	-3	-3	-3	-3	-3	144
156	2	1	2	1	-3	2	-3	-3	-3	-3	-3	-3	-3	-3	0	1	0	0	0	0	-3	-3	-3	-3	-3	-3	-3	-3	177
157	3	1	1	2	1	1	1	0	1	0	0	0	0	0	-3	-3	-3	-3	-3	-3	-3	-3	-3	-3	-3	-3	-3	-3	167
158	1	1	2	2	1	1	0	1	0	0	0	0	0	0	-3	-3	-3	-3	-3	-3	-3	-3	-3	-3	-3	-3	-3	-3	238
159	1	1	2	1	-3	1	1	0	0	0	0	0	0	0	-3	-3	-3	-3	-3	-3	-3	-3	-3	-3	-3	-3	-3	-3	100
160	1	1	2	2	1	2	-3	-3	-3	-3	-3	-3	-3	-3	1	0	0	0	0	0	-3	-3	-3	-3	-3	-3	-3	-3	300
161	1	1	2	2	1	1	1	0	0	0	0	0	0	0	-3	-3	-3	-3	-3	-3	-3	-3	-3	-3	-3	-3	-3	-3	223
162	2	1	2	1	-3	1	1	1	0	0	0	0	0	0	-3	-3	-3	-3	-3	-3	-3	-3	-3	-3	-3	-3	-3	-3	161
163	1	1	2	2	1	1	0	0	1	0	0	0	0	0	-3	-3	-3	-3	-3	-3	-3	-3	-3	-3	-3	-3	-3	-3	199
164	2	1	2	1	-3	1	1	1	1	1	0	0	0	0	-3	-3	-3	-3	-3	-3	-3	-3	-3	-3	-3	-3	-3	-3	108
165	1	1	1	1	-3	1	0	0	0	0	0	0	0	1	-3	-3	-3	-3	-3	-3	-3	-3	-3	-3	-3	-3	-3	-3	100
166	1	1	2	2	1	1	0	0	0	0	1	0	0	0	-3	-3	-3	-3	-3	-3	-3	-3	-3	-3	-3	-3	-3	-3	121
167	2	1	2	2	1	2	-3	-3	-3	-3	-3	-3	-3	-3	0	1	0	0	0	0	-3	-3	-3	-3	-3	-3	-3	-3	354
168	1	1	1	2	1	1	0	0	0	0	1	0	0	0	-3	-3	-3	-3	-3	-3	-3	-3	-3	-3	-3	-3	-3	-3	100
169	1	1	1	2	1	1	0	0	0	0	1	0	1	0	-3	-3	-3	-3	-3	-3	-3	-3	-3	-3	-3	-3	-3	-3	100
170	1	1	2	1	-3	2	-3	-3	-3	-3	-3	-3	-3	-3	0	0	1	0	0	0	-3	-3	-3	-3	-3	-3	-3	-3	220
171	1	1	2	1	-3	1	1	0	1	0	0	0	0	0	-3	-3	-3	-3	-3	-3	-3	-3	-3	-3	-3	-3	-3	-3	357
172	1	1	2	2	2	-3	-3	-3	-3	-3	-3	-3	-3	-3	-3	-3	-3	-3	-3	-3	1	0	0	0	0	0	0	0	120
173	1	1	2	2	1	2	-3	-3	-3	-3	-3	-3	-3	-3	0	0	0	0	1	0	-3	-3	-3	-3	-3	-3	-3	-3	134
174	1	1	2	1	-3	1	0	0	1	0	0	1	0	0	-3	-3	-3	-3	-3	-3	-3	-3	-3	-3	-3	-3	-3	-3	500
175	1	1	1	1	-3	2	-3	-3	-3	-3	-3	-3	-3	-3	0	0	0	0	1	0	-3	-3	-3	-3	-3	-3	-3	-3	230
176	2	1	2	1	-3	2	-3	-3	-3	-3	-3	-3	-3	-3	1	1	0	0	0	0	-3	-3	-3	-3	-3	-3	-3	-3	284
177	1	1	2	2	1	1	0	0	1	1	0	0	0	0	-3	-3	-3	-3	-3	-3	-3	-3	-3	-3	-3	-3	-3	-3	277
178	1	1	2	1	-3	2	-3	-3	-3	-3	-3	-3	-3	-3	1	1	0	1	1	0	-3	-3	-3	-3	-3	-3	-3	-3	601
179	1	1	2	1	-3	2	-3	-3	-3	-3	-3	-3	-3	-3	1	0	1	0	0	0	-3	-3	-3	-3	-3	-3	-3	-3	100
180	1	1	1	2	1	2	-3	-3	-3	-3	-3	-3	-3	-3	1	0	1	0	0	0	-3	-3	-3	-3	-3	-3	-3	-3	437
181	1	1	2	2	1	2	-3	-3	-3	-3	-3	-3	-3	-3	1	0	0	0	0	0	-3	-3	-3	-3	-3	-3	-3	-3	464
182	1	1	2	2	2	-3	-3	-3	-3	-3	-3	-3	-3	-3	-3	-3	-3	-3	-3	-3	0	1	0	1	1	0	0	0	100
183	1	1	1	1	-3	2	-3	-3	-3	-3	-3	-3	-3	-3	1	0	0	0	1	0	-3	-3	-3	-3	-3	-3	-3	-3	232
184	1	1	1	1	-3	1	0	0	1	0	0	0	0	0	-3	-3	-3	-3	-3	-3	-3	-3	-3	-3	-3	-3	-3	-3	100
185	1	1	1	2	2	-3	-3	-3	-3	-3	-3	-3	-3	-3	-3	-3	-3	-3	-3	-3	0	1	0	0	0	0	0	0	199
186	1	1	2	2	2	-3	-3	-3	-3	-3	-3	-3	-3	-3	-3	-3	-3	-3	-3	-3	0	0	0	0	0	1	1	0	312
187	1	1	2	2	2	-3	-3	-3	-3	-3	-3	-3	-3	-3	-3	-3	-3	-3	-3	-3	1	0	0	0	0	0	0	0	108
188	1	1	2	2	2	-3	-3	-3	-3	-3	-3	-3	-3	-3	-3	-3	-3	-3	-3	-3	0	0	1	1	0	0	0	0	310
189	1	1	2	2	2	-3	-3	-3	-3	-3	-3	-3	-3	-3	-3	-3	-3	-3	-3	-3	1	1	1	0	0	0	0	0	341
190	1	1	1	2	1	2	-3	-3	-3	-3	-3	-3	-3	-3	1	0	1	0	0	0	-3	-3	-3	-3	-3	-3	-3	-3	705
191	3	1	2	2	1	1	0	0	0	0	1	1	0	0	-3	-3	-3	-3	-3	-3	-3	-3	-3	-3	-3	-3	-3	-3	220
192	1	1	1	1	-3	1	0	1	0	0	0	0	0	0	-3	-3	-3	-3	-3	-3	-3	-3	-3	-3	-3	-3	-3	-3	343
193	1	1	2	1	-3	2	-3	-3	-3	-3	-3	-3	-3	-3	1	1	0	0	0	0	-3	-3	-3	-3	-3	-3	-3	-3	298
194	1	1	2	2	2	-3	-3	-3	-3	-3	-3	-3	-3	-3	-3	-3	-3	-3	-3	-3	0	0	1	0	0	0	0	0	343
195	1	1	2	2	1	1	0	0	0	0	0	1	0	0	-3	-3	-3	-3	-3	-3	-3	-3	-3	-3	-3	-3	-3	-3	100
196	1	1	1	1	-3	2	-3	-3	-3	-3	-3	-3	-3	-3	1	1	0	0	0	0	-3	-3	-3	-3	-3	-3	-3	-3	426
197	1	1	1	1	-3	2	-3	-3	-3	-3	-3	-3	-3	-3	1	0	0	0	0	0	-3	-3	-3	-3	-3	-3	-3	-3	204
198	1	1	1	1	-3	2	-3	-3	-3	-3	-3	-3	-3	-3	1	1	1	0	0	0	-3	-3	-3	-3	-3	-3	-3	-3	300
199	1	3	1	2	2	-3	-3	-3	-3	-3	-3	-3	-3	-3	-3	-3	-3	-3	-3	-3	1	1	1	0	0	0	1	1	705
200	1	1	1	2	1	2	-3	-3	-3	-3	-3	-3	-3	-3	1	0	0	0	0	0	-3	-3	-3	-3	-3	-3	-3	-3	217
201	1	1	2	1	-3	2	-3	-3	-3	-3	-3	-3	-3	-3	0	0	0	1	1	0	-3	-3	-3	-3	-3	-3	-3	-3	100
202	1	1	1	2	1	2	-3	-3	-3	-3	-3	-3	-3	-3	1	0	0	0	1	0	-3	-3	-3	-3	-3	-3	-3	-3	501
203	1	1	2	2	2	-3	-3	-3	-3	-3	-3	-3	-3	-3	-3	-3	-3	-3	-3	-3	1	1	0	1	0	0	0	0	100
204	1	1	2	1	-3	1	1	1	1	1	0	0	0	0	-3	-3	-3	-3	-3	-3	-3	-3	-3	-3	-3	-3	-3	-3	100
205	1	1	1	1	-3	2	-3	-3	-3	-3	-3	-3	-3	-3	1	0	0	0	1	0	-3	-3	-3	-3	-3	-3	-3	-3	201
206	1	1	2	2	2	-3	-3	-3	-3	-3	-3	-3	-3	-3	-3	-3	-3	-3	-3	-3	1	0	0	0	0	0	0	0	227
207	1	1	1	1	-3	2	-3	-3	-3	-3	-3	-3	-3	-3	1	0	0	0	0	0	-3	-3	-3	-3	-3	-3	-3	-3	215
208	1	1	2	2	2	-3	-3	-3	-3	-3	-3	-3	-3	-3	-3	-3	-3	-3	-3	-3	0	1	0	0	0	0	0	0	323
209	1	1	1	1	-3	1	1	0	1	0	0	0	0	0	-3	-3	-3	-3	-3	-3	-3	-3	-3	-3	-3	-3	-3	-3	251
210	1	1	2	1	-3	1	0	0	1	0	0	0	0	0	-3	-3	-3	-3	-3	-3	-3	-3	-3	-3	-3	-3	-3	-3	100
211	1	1	2	2	1	1	1	0	0	1	0	1	0	0	-3	-3	-3	-3	-3	-3	-3	-3	-3	-3	-3	-3	-3	-3	216
212	1	1	2	1	-3	2	-3	-3	-3	-3	-3	-3	-3	-3	0	1	0	0	0	0	-3	-3	-3	-3	-3	-3	-3	-3	100
213	1	1	1	1	-3	2	-3	-3	-3	-3	-3	-3	-3	-3	0	1	0	0	0	0	-3	-3	-3	-3	-3	-3	-3	-3	137
214	1	1	2	2	1	1	1	0	0	0	0	0	0	0	-3	-3	-3	-3	-3	-3	-3	-3	-3	-3	-3	-3	-3	-3	100
215	1	1	2	2	2	-3	-3	-3	-3	-3	-3	-3	-3	-3	-3	-3	-3	-3	-3	-3	0	0	1	0	0	0	0	0	100
216	1	1	1	1	-3	2	-3	-3	-3	-3	-3	-3	-3	-3	0	0	1	0	0	0	-3	-3	-3	-3	-3	-3	-3	-3	230
217	1	1	1	1	-3	2	-3	-3	-3	-3	-3	-3	-3	-3	1	0	0	0	0	0	-3	-3	-3	-3	-3	-3	-3	-3	567
218	1	1	1	1	-3	2	-3	-3	-3	-3	-3	-3	-3	-3	1	0	1	0	0	0	-3	-3	-3	-3	-3	-3	-3	-3	100
219	2	2	2	2	1	1	0	0	0	0	1	0	0	0	-3	-3	-3	-3	-3	-3	-3	-3	-3	-3	-3	-3	-3	-3	100
220	1	1	2	2	1	1	1	0	0	0	0	0	0	0	-3	-3	-3	-3	-3	-3	-3	-3	-3	-3	-3	-3	-3	-3	139
221	1	1	2	1	-3	2	-3	-3	-3	-3	-3	-3	-3	-3	1	1	0	0	0	0	-3	-3	-3	-3	-3	-3	-3	-3	336
222	1	1	2	2	1	2	-3	-3	-3	-3	-3	-3	-3	-3	1	0	0	0	0	0	-3	-3	-3	-3	-3	-3	-3	-3	500
223	1	1	2	1	-3	1	1	1	0	0	0	0	0	0	-3	-3	-3	-3	-3	-3	-3	-3	-3	-3	-3	-3	-3	-3	442
224	1	1	2	1	-3	2	-3	-3	-3	-3	-3	-3	-3	-3	1	1	0	0	0	0	-3	-3	-3	-3	-3	-3	-3	-3	236
225	1	1	2	1	-3	2	-3	-3	-3	-3	-3	-3	-3	-3	1	1	0	1	1	0	-3	-3	-3	-3	-3	-3	-3	-3	298
226	1	1	1	1	-3	2	-3	-3	-3	-3	-3	-3	-3	-3	1	0	0	0	0	0	-3	-3	-3	-3	-3	-3	-3	-3	133
227	1	1	2	1	-3	2	-3	-3	-3	-3	-3	-3	-3	-3	1	0	0	0	0	0	-3	-3	-3	-3	-3	-3	-3	-3	228
228	1	1	1	1	-3	2	-3	-3	-3	-3	-3	-3	-3	-3	1	0	0	0	0	0	-3	-3	-3	-3	-3	-3	-3	-3	416
229	1	1	1	2	2	-3	-3	-3	-3	-3	-3	-3	-3	-3	-3	-3	-3	-3	-3	-3	0	0	0	0	0	0	0	1	100
230	1	1	1	2	1	1	0	0	1	0	0	0	0	0	-3	-3	-3	-3	-3	-3	-3	-3	-3	-3	-3	-3	-3	-3	100
231	1	1	1	1	-3	2	-3	-3	-3	-3	-3	-3	-3	-3	1	1	0	0	0	0	-3	-3	-3	-3	-3	-3	-3	-3	202
232	1	1	2	1	-3	2	-3	-3	-3	-3	-3	-3	-3	-3	0	0	0	0	1	0	-3	-3	-3	-3	-3	-3	-3	-3	469
233	1	1	1	2	2	-3	-3	-3	-3	-3	-3	-3	-3	-3	-3	-3	-3	-3	-3	-3	0	0	1	0	0	0	0	0	100
234	1	1	1	2	2	-3	-3	-3	-3	-3	-3	-3	-3	-3	-3	-3	-3	-3	-3	-3	1	0	0	0	0	0	0	0	500
235	1	1	2	2	1	1	0	1	1	0	0	0	0	0	-3	-3	-3	-3	-3	-3	-3	-3	-3	-3	-3	-3	-3	-3	285
236	1	1	2	2	2	-3	-3	-3	-3	-3	-3	-3	-3	-3	-3	-3	-3	-3	-3	-3	0	0	0	0	1	0	0	0	120
237	1	1	2	2	2	-3	-3	-3	-3	-3	-3	-3	-3	-3	-3	-3	-3	-3	-3	-3	0	1	0	0	1	0	0	1	100
238	1	1	2	2	1	2	-3	-3	-3	-3	-3	-3	-3	-3	1	1	1	0	1	0	-3	-3	-3	-3	-3	-3	-3	-3	150
239	2	1	1	1	-3	1	1	0	1	0	1	0	0	0	-3	-3	-3	-3	-3	-3	-3	-3	-3	-3	-3	-3	-3	-3	122
240	2	1	1	2	1	1	0	0	1	0	0	0	0	0	-3	-3	-3	-3	-3	-3	-3	-3	-3	-3	-3	-3	-3	-3	145
241	1	1	1	2	1	1	0	1	0	0	0	0	0	0	-3	-3	-3	-3	-3	-3	-3	-3	-3	-3	-3	-3	-3	-3	258
242	3	1	1	1	-3	1	0	1	0	0	0	0	0	0	-3	-3	-3	-3	-3	-3	-3	-3	-3	-3	-3	-3	-3	-3	100
243	1	1	1	1	-3	2	-3	-3	-3	-3	-3	-3	-3	-3	0	0	1	0	0	0	-3	-3	-3	-3	-3	-3	-3	-3	150
244	2	2	2	2	1	1	0	1	0	0	0	0	0	0	-3	-3	-3	-3	-3	-3	-3	-3	-3	-3	-3	-3	-3	-3	225
245	2	2	2	1	-3	2	-3	-3	-3	-3	-3	-3	-3	-3	0	1	0	0	0	0	-3	-3	-3	-3	-3	-3	-3	-3	100
246	1	1	1	1	-3	2	-3	-3	-3	-3	-3	-3	-3	-3	0	0	1	0	0	0	-3	-3	-3	-3	-3	-3	-3	-3	200
247	2	2	2	2	2	-3	-3	-3	-3	-3	-3	-3	-3	-3	-3	-3	-3	-3	-3	-3	0	1	0	0	0	0	0	0	100
248	1	1	2	1	-3	1	1	0	0	0	0	0	0	0	-3	-3	-3	-3	-3	-3	-3	-3	-3	-3	-3	-3	-3	-3	352
249	2	2	2	2	1	1	1	0	0	0	1	0	0	0	-3	-3	-3	-3	-3	-3	-3	-3	-3	-3	-3	-3	-3	-3	237
250	1	1	2	2	1	1	0	0	1	0	1	0	0	0	-3	-3	-3	-3	-3	-3	-3	-3	-3	-3	-3	-3	-3	-3	280
251	1	1	1	1	-3	2	-3	-3	-3	-3	-3	-3	-3	-3	1	0	0	0	0	0	-3	-3	-3	-3	-3	-3	-3	-3	305
252	1	1	1	2	1	1	0	0	0	0	1	0	0	0	-3	-3	-3	-3	-3	-3	-3	-3	-3	-3	-3	-3	-3	-3	234
253	1	1	1	2	2	-3	-3	-3	-3	-3	-3	-3	-3	-3	-3	-3	-3	-3	-3	-3	0	1	1	0	0	0	0	0	303
254	1	1	2	2	1	1	0	0	1	0	0	0	0	0	-3	-3	-3	-3	-3	-3	-3	-3	-3	-3	-3	-3	-3	-3	100
255	2	1	2	1	-3	1	1	1	0	0	1	1	0	0	-3	-3	-3	-3	-3	-3	-3	-3	-3	-3	-3	-3	-3	-3	100
256	1	1	2	1	-3	2	-3	-3	-3	-3	-3	-3	-3	-3	1	0	1	0	1	0	-3	-3	-3	-3	-3	-3	-3	-3	206
257	2	1	2	1	-3	1	1	1	0	0	1	0	0	0	-3	-3	-3	-3	-3	-3	-3	-3	-3	-3	-3	-3	-3	-3	100
258	2	1	2	2	2	-3	-3	-3	-3	-3	-3	-3	-3	-3	-3	-3	-3	-3	-3	-3	0	0	0	1	0	0	0	0	107
259	1	1	1	1	-3	2	-3	-3	-3	-3	-3	-3	-3	-3	1	0	1	1	0	0	-3	-3	-3	-3	-3	-3	-3	-3	508
260	1	1	2	1	-3	2	-3	-3	-3	-3	-3	-3	-3	-3	1	0	0	0	0	0	-3	-3	-3	-3	-3	-3	-3	-3	300
261	1	1	2	2	2	-3	-3	-3	-3	-3	-3	-3	-3	-3	-3	-3	-3	-3	-3	-3	0	0	0	1	1	0	0	0	117
262	1	1	1	1	-3	1	0	0	1	0	0	0	0	0	-3	-3	-3	-3	-3	-3	-3	-3	-3	-3	-3	-3	-3	-3	300
263	1	1	1	2	1	2	-3	-3	-3	-3	-3	-3	-3	-3	1	1	1	0	0	0	-3	-3	-3	-3	-3	-3	-3	-3	100
264	2	1	1	1	-3	2	-3	-3	-3	-3	-3	-3	-3	-3	1	0	0	0	1	0	-3	-3	-3	-3	-3	-3	-3	-3	454
265	1	1	2	1	-3	2	-3	-3	-3	-3	-3	-3	-3	-3	1	0	0	1	0	0	-3	-3	-3	-3	-3	-3	-3	-3	202
266	1	1	2	2	2	-3	-3	-3	-3	-3	-3	-3	-3	-3	-3	-3	-3	-3	-3	-3	0	1	0	0	0	0	0	0	186
267	3	1	2	1	-3	1	1	1	0	0	0	0	0	0	-3	-3	-3	-3	-3	-3	-3	-3	-3	-3	-3	-3	-3	-3	100
268	1	1	2	2	1	2	-3	-3	-3	-3	-3	-3	-3	-3	1	1	0	0	1	0	-3	-3	-3	-3	-3	-3	-3	-3	364
269	1	1	2	2	2	-3	-3	-3	-3	-3	-3	-3	-3	-3	-3	-3	-3	-3	-3	-3	0	1	0	0	0	0	0	0	181
270	1	1	2	2	1	2	-3	-3	-3	-3	-3	-3	-3	-3	0	1	0	0	0	0	-3	-3	-3	-3	-3	-3	-3	-3	175
271	1	1	2	2	1	1	1	0	0	0	0	0	0	0	-3	-3	-3	-3	-3	-3	-3	-3	-3	-3	-3	-3	-3	-3	155
272	1	1	1	2	2	-3	-3	-3	-3	-3	-3	-3	-3	-3	-3	-3	-3	-3	-3	-3	1	0	0	0	0	0	0	0	105
273	2	1	2	2	2	-3	-3	-3	-3	-3	-3	-3	-3	-3	-3	-3	-3	-3	-3	-3	0	0	0	0	0	0	1	0	178
274	1	1	1	1	-3	2	-3	-3	-3	-3	-3	-3	-3	-3	1	0	1	0	0	0	-3	-3	-3	-3	-3	-3	-3	-3	251
275	1	1	2	1	-3	2	-3	-3	-3	-3	-3	-3	-3	-3	0	0	1	0	0	0	-3	-3	-3	-3	-3	-3	-3	-3	100
276	1	1	2	2	1	1	0	1	0	0	0	0	0	0	-3	-3	-3	-3	-3	-3	-3	-3	-3	-3	-3	-3	-3	-3	196
277	1	1	2	2	1	1	1	1	0	0	0	0	0	0	-3	-3	-3	-3	-3	-3	-3	-3	-3	-3	-3	-3	-3	-3	220
278	1	1	2	2	1	2	-3	-3	-3	-3	-3	-3	-3	-3	1	1	0	0	0	0	-3	-3	-3	-3	-3	-3	-3	-3	200
279	1	1	2	2	2	-3	-3	-3	-3	-3	-3	-3	-3	-3	-3	-3	-3	-3	-3	-3	0	0	0	1	0	0	0	0	300
280	1	1	2	2	1	2	-3	-3	-3	-3	-3	-3	-3	-3	1	0	0	0	0	0	-3	-3	-3	-3	-3	-3	-3	-3	186
281	1	1	2	1	-3	2	-3	-3	-3	-3	-3	-3	-3	-3	1	1	0	0	0	0	-3	-3	-3	-3	-3	-3	-3	-3	625
282	1	1	2	1	-3	2	-3	-3	-3	-3	-3	-3	-3	-3	1	0	0	0	0	0	-3	-3	-3	-3	-3	-3	-3	-3	463
283	1	1	2	1	-3	2	-3	-3	-3	-3	-3	-3	-3	-3	1	0	0	0	0	0	-3	-3	-3	-3	-3	-3	-3	-3	705
284	1	1	2	2	1	2	-3	-3	-3	-3	-3	-3	-3	-3	0	0	1	0	0	0	-3	-3	-3	-3	-3	-3	-3	-3	378
285	3	1	2	2	1	1	1	1	1	1	1	1	1	0	-3	-3	-3	-3	-3	-3	-3	-3	-3	-3	-3	-3	-3	-3	197
286	1	1	2	1	-3	2	-3	-3	-3	-3	-3	-3	-3	-3	1	0	0	0	0	0	-3	-3	-3	-3	-3	-3	-3	-3	705
287	1	1	2	1	-3	2	-3	-3	-3	-3	-3	-3	-3	-3	1	0	0	0	0	0	-3	-3	-3	-3	-3	-3	-3	-3	568
288	1	1	1	1	-3	1	1	0	1	0	0	0	0	0	-3	-3	-3	-3	-3	-3	-3	-3	-3	-3	-3	-3	-3	-3	200
289	1	1	2	1	-3	2	-3	-3	-3	-3	-3	-3	-3	-3	1	1	0	0	1	0	-3	-3	-3	-3	-3	-3	-3	-3	216
290	1	1	2	2	2	-3	-3	-3	-3	-3	-3	-3	-3	-3	-3	-3	-3	-3	-3	-3	0	1	0	0	0	0	0	0	609
291	1	1	2	1	-3	2	-3	-3	-3	-3	-3	-3	-3	-3	1	1	0	0	0	0	-3	-3	-3	-3	-3	-3	-3	-3	506
292	2	2	1	1	-3	2	-3	-3	-3	-3	-3	-3	-3	-3	0	1	0	0	1	0	-3	-3	-3	-3	-3	-3	-3	-3	239
293	1	1	2	1	-3	2	-3	-3	-3	-3	-3	-3	-3	-3	1	0	0	0	0	0	-3	-3	-3	-3	-3	-3	-3	-3	116
294	1	1	2	2	2	-3	-3	-3	-3	-3	-3	-3	-3	-3	-3	-3	-3	-3	-3	-3	1	0	0	0	0	0	0	0	574
295	1	1	2	1	-3	2	-3	-3	-3	-3	-3	-3	-3	-3	1	0	0	0	0	0	-3	-3	-3	-3	-3	-3	-3	-3	279
296	1	1	2	2	1	1	1	0	1	0	1	1	1	0	-3	-3	-3	-3	-3	-3	-3	-3	-3	-3	-3	-3	-3	-3	100
297	1	1	2	2	2	-3	-3	-3	-3	-3	-3	-3	-3	-3	-3	-3	-3	-3	-3	-3	0	0	1	0	0	0	0	0	100
298	1	1	2	2	2	-3	-3	-3	-3	-3	-3	-3	-3	-3	-3	-3	-3	-3	-3	-3	1	0	0	0	0	0	0	0	100
299	1	1	2	1	-3	2	-3	-3	-3	-3	-3	-3	-3	-3	1	0	0	0	0	0	-3	-3	-3	-3	-3	-3	-3	-3	567
300	1	3	1	1	-3	2	-3	-3	-3	-3	-3	-3	-3	-3	0	1	0	0	0	0	-3	-3	-3	-3	-3	-3	-3	-3	134
301	1	1	2	1	-3	1	1	1	0	0	0	0	0	0	-3	-3	-3	-3	-3	-3	-3	-3	-3	-3	-3	-3	-3	-3	499
302	1	1	2	1	-3	2	-3	-3	-3	-3	-3	-3	-3	-3	0	0	1	0	0	0	-3	-3	-3	-3	-3	-3	-3	-3	365
303	1	1	2	1	-3	2	-3	-3	-3	-3	-3	-3	-3	-3	0	0	0	1	1	0	-3	-3	-3	-3	-3	-3	-3	-3	400
304	1	1	2	2	2	-3	-3	-3	-3	-3	-3	-3	-3	-3	-3	-3	-3	-3	-3	-3	0	0	0	1	0	0	0	0	122
305	1	1	2	1	-3	2	-3	-3	-3	-3	-3	-3	-3	-3	1	1	0	0	0	0	-3	-3	-3	-3	-3	-3	-3	-3	600
306	1	1	2	1	-3	2	-3	-3	-3	-3	-3	-3	-3	-3	1	0	0	0	0	0	-3	-3	-3	-3	-3	-3	-3	-3	705
307	1	1	1	1	-3	2	-3	-3	-3	-3	-3	-3	-3	-3	1	0	0	0	1	0	-3	-3	-3	-3	-3	-3	-3	-3	589
308	3	1	2	2	2	-3	-3	-3	-3	-3	-3	-3	-3	-3	-3	-3	-3	-3	-3	-3	0	1	0	1	0	0	0	0	234
309	3	1	2	2	1	2	-3	-3	-3	-3	-3	-3	-3	-3	1	0	0	0	1	0	-3	-3	-3	-3	-3	-3	-3	-3	236
310	1	1	1	2	2	-3	-3	-3	-3	-3	-3	-3	-3	-3	-3	-3	-3	-3	-3	-3	1	0	0	0	0	0	0	0	180
311	1	1	2	2	2	-3	-3	-3	-3	-3	-3	-3	-3	-3	-3	-3	-3	-3	-3	-3	1	0	0	0	0	0	0	0	288
312	1	1	2	1	-3	2	-3	-3	-3	-3	-3	-3	-3	-3	1	1	0	1	0	1	-3	-3	-3	-3	-3	-3	-3	-3	500
313	1	1	2	1	-3	2	-3	-3	-3	-3	-3	-3	-3	-3	1	0	0	0	1	0	-3	-3	-3	-3	-3	-3	-3	-3	503
314	1	1	1	2	1	1	0	0	0	0	0	1	0	0	-3	-3	-3	-3	-3	-3	-3	-3	-3	-3	-3	-3	-3	-3	239
315	1	1	1	1	-3	2	-3	-3	-3	-3	-3	-3	-3	-3	1	0	0	0	0	0	-3	-3	-3	-3	-3	-3	-3	-3	324
316	1	1	2	2	1	2	-3	-3	-3	-3	-3	-3	-3	-3	1	1	0	0	0	0	-3	-3	-3	-3	-3	-3	-3	-3	100
317	1	1	1	1	-3	2	-3	-3	-3	-3	-3	-3	-3	-3	1	0	0	0	0	0	-3	-3	-3	-3	-3	-3	-3	-3	386
318	1	1	2	2	2	-3	-3	-3	-3	-3	-3	-3	-3	-3	-3	-3	-3	-3	-3	-3	0	0	0	1	0	0	0	0	186
319	1	1	2	2	1	2	-3	-3	-3	-3	-3	-3	-3	-3	1	0	0	0	0	0	-3	-3	-3	-3	-3	-3	-3	-3	100
320	1	1	1	1	-3	2	-3	-3	-3	-3	-3	-3	-3	-3	1	1	0	0	0	0	-3	-3	-3	-3	-3	-3	-3	-3	398
321	1	1	2	1	-3	1	1	1	0	0	0	0	0	0	-3	-3	-3	-3	-3	-3	-3	-3	-3	-3	-3	-3	-3	-3	225
322	1	1	2	1	-3	2	-3	-3	-3	-3	-3	-3	-3	-3	1	0	0	0	0	0	-3	-3	-3	-3	-3	-3	-3	-3	150
323	1	1	2	2	1	2	-3	-3	-3	-3	-3	-3	-3	-3	1	0	0	0	0	0	-3	-3	-3	-3	-3	-3	-3	-3	120
324	1	1	2	1	-3	2	-3	-3	-3	-3	-3	-3	-3	-3	1	0	0	0	0	0	-3	-3	-3	-3	-3	-3	-3	-3	299
325	1	1	2	1	-3	2	-3	-3	-3	-3	-3	-3	-3	-3	1	0	0	0	0	0	-3	-3	-3	-3	-3	-3	-3	-3	405
326	1	1	2	1	-3	2	-3	-3	-3	-3	-3	-3	-3	-3	0	1	0	0	0	0	-3	-3	-3	-3	-3	-3	-3	-3	298
327	1	1	2	1	-3	2	-3	-3	-3	-3	-3	-3	-3	-3	1	0	0	0	0	0	-3	-3	-3	-3	-3	-3	-3	-3	417
328	1	1	1	1	-3	2	-3	-3	-3	-3	-3	-3	-3	-3	1	0	0	0	0	0	-3	-3	-3	-3	-3	-3	-3	-3	299
329	1	1	2	1	-3	2	-3	-3	-3	-3	-3	-3	-3	-3	1	0	0	1	0	0	-3	-3	-3	-3	-3	-3	-3	-3	453
330	1	1	1	1	-3	2	-3	-3	-3	-3	-3	-3	-3	-3	1	1	1	0	0	0	-3	-3	-3	-3	-3	-3	-3	-3	343
331	1	1	2	1	-3	2	-3	-3	-3	-3	-3	-3	-3	-3	1	1	0	0	0	0	-3	-3	-3	-3	-3	-3	-3	-3	520
332	1	1	1	2	2	-3	-3	-3	-3	-3	-3	-3	-3	-3	-3	-3	-3	-3	-3	-3	1	0	0	0	0	0	0	0	100
333	1	1	2	2	1	1	0	0	1	0	0	0	0	0	-3	-3	-3	-3	-3	-3	-3	-3	-3	-3	-3	-3	-3	-3	334
334	1	1	1	2	2	-3	-3	-3	-3	-3	-3	-3	-3	-3	-3	-3	-3	-3	-3	-3	0	1	0	0	0	0	0	0	100
335	1	1	2	2	2	-3	-3	-3	-3	-3	-3	-3	-3	-3	-3	-3	-3	-3	-3	-3	0	1	0	0	0	0	0	0	215
336	1	1	2	1	-3	2	-3	-3	-3	-3	-3	-3	-3	-3	0	0	0	0	1	0	-3	-3	-3	-3	-3	-3	-3	-3	705
337	1	1	2	1	-3	2	-3	-3	-3	-3	-3	-3	-3	-3	0	1	0	0	0	0	-3	-3	-3	-3	-3	-3	-3	-3	160
338	1	1	1	1	-3	2	-3	-3	-3	-3	-3	-3	-3	-3	1	0	0	0	0	0	-3	-3	-3	-3	-3	-3	-3	-3	506
339	1	1	2	1	-3	2	-3	-3	-3	-3	-3	-3	-3	-3	0	0	0	1	0	0	-3	-3	-3	-3	-3	-3	-3	-3	464
340	1	1	2	1	-3	2	-3	-3	-3	-3	-3	-3	-3	-3	1	0	0	0	0	0	-3	-3	-3	-3	-3	-3	-3	-3	100
341	1	1	1	2	2	-3	-3	-3	-3	-3	-3	-3	-3	-3	-3	-3	-3	-3	-3	-3	0	1	1	0	0	0	0	0	289
342	1	1	1	2	1	1	1	0	1	0	1	0	0	0	-3	-3	-3	-3	-3	-3	-3	-3	-3	-3	-3	-3	-3	-3	300
343	1	1	2	2	1	2	-3	-3	-3	-3	-3	-3	-3	-3	1	0	0	0	0	0	-3	-3	-3	-3	-3	-3	-3	-3	261
344	1	1	2	2	1	1	1	0	0	0	0	0	0	0	-3	-3	-3	-3	-3	-3	-3	-3	-3	-3	-3	-3	-3	-3	705
345	1	1	2	1	-3	2	-3	-3	-3	-3	-3	-3	-3	-3	1	0	1	0	0	0	-3	-3	-3	-3	-3	-3	-3	-3	515
346	1	1	1	2	1	2	-3	-3	-3	-3	-3	-3	-3	-3	0	0	1	0	0	0	-3	-3	-3	-3	-3	-3	-3	-3	347
347	2	1	1	1	-3	2	-3	-3	-3	-3	-3	-3	-3	-3	1	0	0	0	0	0	-3	-3	-3	-3	-3	-3	-3	-3	323
348	1	1	1	2	2	-3	-3	-3	-3	-3	-3	-3	-3	-3	-3	-3	-3	-3	-3	-3	0	0	0	0	0	1	0	0	241
349	1	1	2	1	-3	2	-3	-3	-3	-3	-3	-3	-3	-3	1	1	0	1	0	0	-3	-3	-3	-3	-3	-3	-3	-3	344
350	1	1	2	2	2	-3	-3	-3	-3	-3	-3	-3	-3	-3	-3	-3	-3	-3	-3	-3	0	1	0	0	0	0	0	0	100
351	1	1	2	1	-3	2	-3	-3	-3	-3	-3	-3	-3	-3	1	0	0	0	1	0	-3	-3	-3	-3	-3	-3	-3	-3	406
352	1	1	2	1	-3	2	-3	-3	-3	-3	-3	-3	-3	-3	1	1	1	0	1	0	-3	-3	-3	-3	-3	-3	-3	-3	705
353	1	1	1	1	-3	2	-3	-3	-3	-3	-3	-3	-3	-3	1	1	0	0	0	0	-3	-3	-3	-3	-3	-3	-3	-3	100
354	2	1	2	1	-3	2	-3	-3	-3	-3	-3	-3	-3	-3	1	1	0	0	0	0	-3	-3	-3	-3	-3	-3	-3	-3	258
355	2	1	2	2	1	2	-3	-3	-3	-3	-3	-3	-3	-3	1	1	0	0	0	0	-3	-3	-3	-3	-3	-3	-3	-3	221
356	2	1	2	1	-3	2	-3	-3	-3	-3	-3	-3	-3	-3	1	0	0	1	0	0	-3	-3	-3	-3	-3	-3	-3	-3	267
357	1	1	2	1	-3	2	-3	-3	-3	-3	-3	-3	-3	-3	0	1	0	0	0	0	-3	-3	-3	-3	-3	-3	-3	-3	248
358	1	1	2	2	1	2	-3	-3	-3	-3	-3	-3	-3	-3	1	0	0	0	0	1	-3	-3	-3	-3	-3	-3	-3	-3	447
359	3	1	1	1	-3	2	-3	-3	-3	-3	-3	-3	-3	-3	1	1	0	0	0	0	-3	-3	-3	-3	-3	-3	-3	-3	498
360	1	1	1	1	-3	2	-3	-3	-3	-3	-3	-3	-3	-3	1	0	1	0	0	0	-3	-3	-3	-3	-3	-3	-3	-3	100
361	1	1	1	2	1	2	-3	-3	-3	-3	-3	-3	-3	-3	1	0	0	0	0	0	-3	-3	-3	-3	-3	-3	-3	-3	100
362	1	1	2	2	2	-3	-3	-3	-3	-3	-3	-3	-3	-3	-3	-3	-3	-3	-3	-3	1	0	0	0	0	0	0	0	100
363	1	1	2	1	-3	2	-3	-3	-3	-3	-3	-3	-3	-3	0	1	0	0	1	0	-3	-3	-3	-3	-3	-3	-3	-3	503
364	3	1	2	1	-3	1	0	0	1	1	1	0	0	0	-3	-3	-3	-3	-3	-3	-3	-3	-3	-3	-3	-3	-3	-3	100
365	1	1	2	1	-3	1	1	0	0	0	0	0	0	0	-3	-3	-3	-3	-3	-3	-3	-3	-3	-3	-3	-3	-3	-3	100
366	1	1	2	1	-3	2	-3	-3	-3	-3	-3	-3	-3	-3	1	1	1	1	1	0	-3	-3	-3	-3	-3	-3	-3	-3	705
367	1	1	2	2	2	-3	-3	-3	-3	-3	-3	-3	-3	-3	-3	-3	-3	-3	-3	-3	0	1	0	0	0	0	0	0	150
368	1	1	2	1	-3	2	-3	-3	-3	-3	-3	-3	-3	-3	0	1	0	0	0	0	-3	-3	-3	-3	-3	-3	-3	-3	300
369	1	1	2	1	-3	2	-3	-3	-3	-3	-3	-3	-3	-3	1	1	1	0	0	0	-3	-3	-3	-3	-3	-3	-3	-3	604
370	1	1	2	1	-3	2	-3	-3	-3	-3	-3	-3	-3	-3	1	1	0	0	0	0	-3	-3	-3	-3	-3	-3	-3	-3	454
371	1	1	2	1	-3	2	-3	-3	-3	-3	-3	-3	-3	-3	0	0	0	0	0	1	-3	-3	-3	-3	-3	-3	-3	-3	400
372	1	1	2	2	1	1	0	0	0	0	0	1	0	0	-3	-3	-3	-3	-3	-3	-3	-3	-3	-3	-3	-3	-3	-3	234
373	1	1	1	2	2	-3	-3	-3	-3	-3	-3	-3	-3	-3	-3	-3	-3	-3	-3	-3	0	0	0	1	0	0	0	0	100
374	2	1	2	1	-3	2	-3	-3	-3	-3	-3	-3	-3	-3	1	1	0	0	0	0	-3	-3	-3	-3	-3	-3	-3	-3	581
375	1	1	1	1	-3	2	-3	-3	-3	-3	-3	-3	-3	-3	1	1	1	0	0	0	-3	-3	-3	-3	-3	-3	-3	-3	223
376	3	1	2	1	-3	2	-3	-3	-3	-3	-3	-3	-3	-3	0	1	0	1	0	0	-3	-3	-3	-3	-3	-3	-3	-3	428
377	1	1	2	1	-3	2	-3	-3	-3	-3	-3	-3	-3	-3	1	1	1	1	1	0	-3	-3	-3	-3	-3	-3	-3	-3	705
378	1	1	1	1	-3	2	-3	-3	-3	-3	-3	-3	-3	-3	1	0	0	0	0	0	-3	-3	-3	-3	-3	-3	-3	-3	468
379	1	1	2	2	1	1	0	0	0	0	0	1	0	0	-3	-3	-3	-3	-3	-3	-3	-3	-3	-3	-3	-3	-3	-3	225
380	1	1	2	1	-3	2	-3	-3	-3	-3	-3	-3	-3	-3	1	0	1	0	1	0	-3	-3	-3	-3	-3	-3	-3	-3	100
381	1	1	2	1	-3	2	-3	-3	-3	-3	-3	-3	-3	-3	0	1	0	0	1	0	-3	-3	-3	-3	-3	-3	-3	-3	500
382	1	1	1	2	1	1	0	0	0	1	1	1	1	0	-3	-3	-3	-3	-3	-3	-3	-3	-3	-3	-3	-3	-3	-3	500
383	1	1	2	2	1	2	-3	-3	-3	-3	-3	-3	-3	-3	0	0	1	0	0	0	-3	-3	-3	-3	-3	-3	-3	-3	355
384	1	1	1	2	1	1	1	0	1	0	1	1	0	0	-3	-3	-3	-3	-3	-3	-3	-3	-3	-3	-3	-3	-3	-3	115
385	1	1	2	1	-3	2	-3	-3	-3	-3	-3	-3	-3	-3	1	0	0	0	0	0	-3	-3	-3	-3	-3	-3	-3	-3	705
386	2	1	2	1	-3	2	-3	-3	-3	-3	-3	-3	-3	-3	1	0	0	0	0	0	-3	-3	-3	-3	-3	-3	-3	-3	200
387	1	1	1	2	1	1	0	0	1	0	0	0	0	0	-3	-3	-3	-3	-3	-3	-3	-3	-3	-3	-3	-3	-3	-3	603
388	1	1	2	1	-3	2	-3	-3	-3	-3	-3	-3	-3	-3	1	0	0	0	0	0	-3	-3	-3	-3	-3	-3	-3	-3	200
389	1	1	2	1	-3	2	-3	-3	-3	-3	-3	-3	-3	-3	1	0	1	0	0	0	-3	-3	-3	-3	-3	-3	-3	-3	576
390	1	1	1	1	-3	2	-3	-3	-3	-3	-3	-3	-3	-3	1	0	1	0	0	0	-3	-3	-3	-3	-3	-3	-3	-3	261
391	1	1	2	2	1	1	1	0	0	0	0	0	0	0	-3	-3	-3	-3	-3	-3	-3	-3	-3	-3	-3	-3	-3	-3	216
392	1	2	2	2	2	-3	-3	-3	-3	-3	-3	-3	-3	-3	-3	-3	-3	-3	-3	-3	1	1	0	0	0	0	0	0	100
393	1	1	1	2	2	-3	-3	-3	-3	-3	-3	-3	-3	-3	-3	-3	-3	-3	-3	-3	1	0	0	0	1	0	0	0	317
394	1	1	2	1	-3	2	-3	-3	-3	-3	-3	-3	-3	-3	1	0	0	0	0	0	-3	-3	-3	-3	-3	-3	-3	-3	428
395	1	1	2	1	-3	1	0	0	0	0	1	1	0	0	-3	-3	-3	-3	-3	-3	-3	-3	-3	-3	-3	-3	-3	-3	350
396	1	1	2	1	-3	2	-3	-3	-3	-3	-3	-3	-3	-3	0	0	0	1	0	0	-3	-3	-3	-3	-3	-3	-3	-3	500
397	1	1	2	1	-3	2	-3	-3	-3	-3	-3	-3	-3	-3	1	1	1	1	1	0	-3	-3	-3	-3	-3	-3	-3	-3	230
398	1	1	2	1	-3	2	-3	-3	-3	-3	-3	-3	-3	-3	1	1	1	0	1	0	-3	-3	-3	-3	-3	-3	-3	-3	630
399	1	1	2	2	1	2	-3	-3	-3	-3	-3	-3	-3	-3	1	0	0	0	0	0	-3	-3	-3	-3	-3	-3	-3	-3	284
400	1	1	2	1	-3	2	-3	-3	-3	-3	-3	-3	-3	-3	0	0	0	1	0	0	-3	-3	-3	-3	-3	-3	-3	-3	705
401	1	1	2	1	-3	2	-3	-3	-3	-3	-3	-3	-3	-3	0	0	1	0	0	0	-3	-3	-3	-3	-3	-3	-3	-3	350
402	1	1	2	1	-3	2	-3	-3	-3	-3	-3	-3	-3	-3	0	0	0	0	1	0	-3	-3	-3	-3	-3	-3	-3	-3	501
403	2	1	2	1	-3	2	-3	-3	-3	-3	-3	-3	-3	-3	1	0	0	0	0	0	-3	-3	-3	-3	-3	-3	-3	-3	505
404	1	1	2	2	1	2	-3	-3	-3	-3	-3	-3	-3	-3	1	0	1	0	0	0	-3	-3	-3	-3	-3	-3	-3	-3	592
405	1	1	2	2	1	2	-3	-3	-3	-3	-3	-3	-3	-3	0	1	1	0	0	0	-3	-3	-3	-3	-3	-3	-3	-3	705
406	1	1	2	1	-3	2	-3	-3	-3	-3	-3	-3	-3	-3	0	1	1	1	0	0	-3	-3	-3	-3	-3	-3	-3	-3	705
407	1	1	1	1	-3	1	0	0	0	0	1	0	0	0	-3	-3	-3	-3	-3	-3	-3	-3	-3	-3	-3	-3	-3	-3	356
408	1	1	2	1	-3	2	-3	-3	-3	-3	-3	-3	-3	-3	0	1	0	0	0	0	-3	-3	-3	-3	-3	-3	-3	-3	575
409	1	1	1	2	2	-3	-3	-3	-3	-3	-3	-3	-3	-3	-3	-3	-3	-3	-3	-3	0	1	0	0	0	0	0	0	271
410	1	1	2	2	2	-3	-3	-3	-3	-3	-3	-3	-3	-3	-3	-3	-3	-3	-3	-3	1	0	0	0	0	0	0	0	198
411	1	1	2	2	1	2	-3	-3	-3	-3	-3	-3	-3	-3	1	0	0	0	0	0	-3	-3	-3	-3	-3	-3	-3	-3	199
412	1	1	2	2	1	1	1	0	0	0	0	0	0	0	-3	-3	-3	-3	-3	-3	-3	-3	-3	-3	-3	-3	-3	-3	300
413	1	1	2	1	-3	2	-3	-3	-3	-3	-3	-3	-3	-3	1	0	0	0	1	0	-3	-3	-3	-3	-3	-3	-3	-3	106
414	1	1	2	2	2	-3	-3	-3	-3	-3	-3	-3	-3	-3	-3	-3	-3	-3	-3	-3	1	0	1	0	0	0	0	0	100
415	1	1	2	2	1	2	-3	-3	-3	-3	-3	-3	-3	-3	0	1	0	0	0	0	-3	-3	-3	-3	-3	-3	-3	-3	500
416	1	1	1	1	-3	2	-3	-3	-3	-3	-3	-3	-3	-3	1	0	0	0	0	0	-3	-3	-3	-3	-3	-3	-3	-3	334
417	1	1	2	2	2	-3	-3	-3	-3	-3	-3	-3	-3	-3	-3	-3	-3	-3	-3	-3	0	0	0	1	0	0	0	0	205
418	1	1	1	1	-3	2	-3	-3	-3	-3	-3	-3	-3	-3	1	0	0	0	0	0	-3	-3	-3	-3	-3	-3	-3	-3	108
419	1	1	2	2	1	2	-3	-3	-3	-3	-3	-3	-3	-3	0	0	0	0	0	1	-3	-3	-3	-3	-3	-3	-3	-3	705
420	1	1	1	1	-3	2	-3	-3	-3	-3	-3	-3	-3	-3	1	0	0	0	0	0	-3	-3	-3	-3	-3	-3	-3	-3	325
421	1	1	2	2	2	-3	-3	-3	-3	-3	-3	-3	-3	-3	-3	-3	-3	-3	-3	-3	1	0	0	0	0	0	0	0	232
422	1	1	1	1	-3	2	-3	-3	-3	-3	-3	-3	-3	-3	0	1	0	0	0	0	-3	-3	-3	-3	-3	-3	-3	-3	100
423	1	1	1	1	-3	1	1	1	1	1	1	1	1	0	-3	-3	-3	-3	-3	-3	-3	-3	-3	-3	-3	-3	-3	-3	576
424	1	1	2	2	1	2	-3	-3	-3	-3	-3	-3	-3	-3	0	1	0	0	0	0	-3	-3	-3	-3	-3	-3	-3	-3	354
425	1	1	2	1	-3	2	-3	-3	-3	-3	-3	-3	-3	-3	0	0	1	0	0	0	-3	-3	-3	-3	-3	-3	-3	-3	100
426	1	1	2	2	1	2	-3	-3	-3	-3	-3	-3	-3	-3	1	0	0	0	1	0	-3	-3	-3	-3	-3	-3	-3	-3	456
427	1	1	2	2	1	1	0	0	1	0	0	0	0	0	-3	-3	-3	-3	-3	-3	-3	-3	-3	-3	-3	-3	-3	-3	200
428	1	1	1	2	1	2	-3	-3	-3	-3	-3	-3	-3	-3	0	0	1	0	0	0	-3	-3	-3	-3	-3	-3	-3	-3	472
429	1	1	2	2	1	2	-3	-3	-3	-3	-3	-3	-3	-3	1	1	0	0	0	0	-3	-3	-3	-3	-3	-3	-3	-3	100
430	1	1	1	1	-3	2	-3	-3	-3	-3	-3	-3	-3	-3	1	0	0	0	0	0	-3	-3	-3	-3	-3	-3	-3	-3	254
431	1	1	1	2	1	2	-3	-3	-3	-3	-3	-3	-3	-3	0	0	1	0	0	0	-3	-3	-3	-3	-3	-3	-3	-3	100
432	1	1	2	2	1	1	1	1	1	0	0	0	0	0	-3	-3	-3	-3	-3	-3	-3	-3	-3	-3	-3	-3	-3	-3	233
433	2	1	2	2	1	2	-3	-3	-3	-3	-3	-3	-3	-3	0	1	0	1	0	0	-3	-3	-3	-3	-3	-3	-3	-3	438
434	1	1	1	2	1	2	-3	-3	-3	-3	-3	-3	-3	-3	1	0	0	0	0	0	-3	-3	-3	-3	-3	-3	-3	-3	659
435	1	1	2	2	1	1	1	1	1	0	0	0	0	0	-3	-3	-3	-3	-3	-3	-3	-3	-3	-3	-3	-3	-3	-3	138
436	1	1	2	2	1	1	1	0	0	0	0	0	0	0	-3	-3	-3	-3	-3	-3	-3	-3	-3	-3	-3	-3	-3	-3	100
437	1	1	2	1	-3	2	-3	-3	-3	-3	-3	-3	-3	-3	1	1	1	1	1	0	-3	-3	-3	-3	-3	-3	-3	-3	510
438	1	1	2	1	-3	2	-3	-3	-3	-3	-3	-3	-3	-3	1	0	0	0	0	0	-3	-3	-3	-3	-3	-3	-3	-3	705
439	1	1	2	2	1	1	1	0	0	0	0	0	0	0	-3	-3	-3	-3	-3	-3	-3	-3	-3	-3	-3	-3	-3	-3	178
440	1	1	1	1	-3	2	-3	-3	-3	-3	-3	-3	-3	-3	1	0	0	0	0	0	-3	-3	-3	-3	-3	-3	-3	-3	173
441	1	1	2	2	2	-3	-3	-3	-3	-3	-3	-3	-3	-3	-3	-3	-3	-3	-3	-3	0	0	0	0	1	0	0	0	100
442	1	1	2	1	-3	1	0	0	0	1	1	0	0	0	-3	-3	-3	-3	-3	-3	-3	-3	-3	-3	-3	-3	-3	-3	171
443	2	1	2	2	2	-3	-3	-3	-3	-3	-3	-3	-3	-3	-3	-3	-3	-3	-3	-3	1	1	0	0	0	0	0	0	133
444	1	1	2	2	2	-3	-3	-3	-3	-3	-3	-3	-3	-3	-3	-3	-3	-3	-3	-3	0	1	0	0	0	0	0	0	100
445	1	1	2	2	2	-3	-3	-3	-3	-3	-3	-3	-3	-3	-3	-3	-3	-3	-3	-3	0	0	0	1	0	0	0	0	100
446	1	1	2	1	-3	2	-3	-3	-3	-3	-3	-3	-3	-3	1	0	0	0	0	0	-3	-3	-3	-3	-3	-3	-3	-3	270
447	1	1	2	2	2	-3	-3	-3	-3	-3	-3	-3	-3	-3	-3	-3	-3	-3	-3	-3	0	1	1	0	0	0	0	0	232
448	1	1	1	1	-3	2	-3	-3	-3	-3	-3	-3	-3	-3	0	1	0	0	0	0	-3	-3	-3	-3	-3	-3	-3	-3	566
449	1	1	2	2	2	-3	-3	-3	-3	-3	-3	-3	-3	-3	-3	-3	-3	-3	-3	-3	0	1	0	0	0	0	0	0	100
450	1	1	2	2	2	-3	-3	-3	-3	-3	-3	-3	-3	-3	-3	-3	-3	-3	-3	-3	1	0	0	0	0	0	0	0	100
451	1	1	1	2	1	2	-3	-3	-3	-3	-3	-3	-3	-3	1	0	0	0	0	0	-3	-3	-3	-3	-3	-3	-3	-3	505
452	1	1	1	2	2	-3	-3	-3	-3	-3	-3	-3	-3	-3	-3	-3	-3	-3	-3	-3	1	0	0	0	0	0	0	0	100
453	1	1	2	1	-3	2	-3	-3	-3	-3	-3	-3	-3	-3	1	0	0	0	0	0	-3	-3	-3	-3	-3	-3	-3	-3	470
454	1	1	1	1	-3	2	-3	-3	-3	-3	-3	-3	-3	-3	1	0	0	0	0	0	-3	-3	-3	-3	-3	-3	-3	-3	600
455	1	1	1	1	-3	2	-3	-3	-3	-3	-3	-3	-3	-3	1	0	0	0	0	0	-3	-3	-3	-3	-3	-3	-3	-3	705
456	1	1	1	2	1	1	0	0	0	0	0	1	0	0	-3	-3	-3	-3	-3	-3	-3	-3	-3	-3	-3	-3	-3	-3	100
457	1	1	2	1	-3	1	0	1	0	0	0	0	0	0	-3	-3	-3	-3	-3	-3	-3	-3	-3	-3	-3	-3	-3	-3	293
458	1	1	2	2	1	2	-3	-3	-3	-3	-3	-3	-3	-3	1	0	0	0	0	0	-3	-3	-3	-3	-3	-3	-3	-3	425
459	1	1	2	2	1	2	-3	-3	-3	-3	-3	-3	-3	-3	1	0	0	0	0	0	-3	-3	-3	-3	-3	-3	-3	-3	241
460	1	1	2	2	2	-3	-3	-3	-3	-3	-3	-3	-3	-3	-3	-3	-3	-3	-3	-3	0	0	1	0	1	0	0	0	299
461	1	1	2	2	1	2	-3	-3	-3	-3	-3	-3	-3	-3	0	1	0	0	0	0	-3	-3	-3	-3	-3	-3	-3	-3	600
462	1	1	1	2	2	-3	-3	-3	-3	-3	-3	-3	-3	-3	-3	-3	-3	-3	-3	-3	1	0	0	0	0	0	0	0	500
463	1	1	2	2	1	1	0	1	0	0	0	0	0	0	-3	-3	-3	-3	-3	-3	-3	-3	-3	-3	-3	-3	-3	-3	413
464	1	1	2	2	2	-3	-3	-3	-3	-3	-3	-3	-3	-3	-3	-3	-3	-3	-3	-3	0	0	0	1	0	0	0	0	200
465	1	1	1	1	-3	1	0	0	0	0	0	0	1	0	-3	-3	-3	-3	-3	-3	-3	-3	-3	-3	-3	-3	-3	-3	261
466	1	1	2	1	-3	1	1	0	0	0	0	0	0	0	-3	-3	-3	-3	-3	-3	-3	-3	-3	-3	-3	-3	-3	-3	100
467	1	1	2	2	1	1	0	1	0	0	0	0	0	0	-3	-3	-3	-3	-3	-3	-3	-3	-3	-3	-3	-3	-3	-3	236
468	1	1	2	2	1	2	-3	-3	-3	-3	-3	-3	-3	-3	0	0	1	0	0	0	-3	-3	-3	-3	-3	-3	-3	-3	155
469	1	1	2	1	-3	2	-3	-3	-3	-3	-3	-3	-3	-3	1	0	0	0	0	0	-3	-3	-3	-3	-3	-3	-3	-3	594
470	1	1	1	2	1	1	0	0	1	0	0	0	0	0	-3	-3	-3	-3	-3	-3	-3	-3	-3	-3	-3	-3	-3	-3	100
471	1	1	2	2	1	2	-3	-3	-3	-3	-3	-3	-3	-3	0	0	1	0	0	0	-3	-3	-3	-3	-3	-3	-3	-3	705
472	1	1	2	2	1	1	1	0	0	0	0	0	0	0	-3	-3	-3	-3	-3	-3	-3	-3	-3	-3	-3	-3	-3	-3	414
473	1	1	1	2	1	2	-3	-3	-3	-3	-3	-3	-3	-3	1	0	0	0	1	0	-3	-3	-3	-3	-3	-3	-3	-3	488
474	1	1	2	2	1	2	-3	-3	-3	-3	-3	-3	-3	-3	1	0	0	0	0	0	-3	-3	-3	-3	-3	-3	-3	-3	100
475	1	1	2	1	-3	2	-3	-3	-3	-3	-3	-3	-3	-3	1	0	0	0	0	0	-3	-3	-3	-3	-3	-3	-3	-3	600
476	1	1	2	2	1	1	0	0	1	0	0	0	0	0	-3	-3	-3	-3	-3	-3	-3	-3	-3	-3	-3	-3	-3	-3	200
477	1	1	1	2	1	2	-3	-3	-3	-3	-3	-3	-3	-3	0	0	1	0	0	0	-3	-3	-3	-3	-3	-3	-3	-3	612
478	1	1	1	1	-3	1	1	1	0	0	0	0	0	0	-3	-3	-3	-3	-3	-3	-3	-3	-3	-3	-3	-3	-3	-3	100
479	1	1	2	1	-3	1	1	0	0	0	1	1	0	0	-3	-3	-3	-3	-3	-3	-3	-3	-3	-3	-3	-3	-3	-3	400
480	1	1	2	2	1	1	0	1	0	0	0	0	0	0	-3	-3	-3	-3	-3	-3	-3	-3	-3	-3	-3	-3	-3	-3	592
481	1	1	2	2	2	-3	-3	-3	-3	-3	-3	-3	-3	-3	-3	-3	-3	-3	-3	-3	0	1	0	0	0	0	0	0	166
482	1	1	2	2	1	2	-3	-3	-3	-3	-3	-3	-3	-3	1	0	0	0	0	0	-3	-3	-3	-3	-3	-3	-3	-3	705
483	1	1	1	1	-3	2	-3	-3	-3	-3	-3	-3	-3	-3	1	0	0	0	0	0	-3	-3	-3	-3	-3	-3	-3	-3	214
484	1	1	2	2	1	1	1	1	1	1	1	1	1	0	-3	-3	-3	-3	-3	-3	-3	-3	-3	-3	-3	-3	-3	-3	456
485	1	1	2	2	2	-3	-3	-3	-3	-3	-3	-3	-3	-3	-3	-3	-3	-3	-3	-3	0	1	0	0	0	0	0	0	199
486	1	1	2	1	-3	2	-3	-3	-3	-3	-3	-3	-3	-3	1	0	0	0	1	1	-3	-3	-3	-3	-3	-3	-3	-3	456
487	1	1	1	1	-3	2	-3	-3	-3	-3	-3	-3	-3	-3	1	0	1	0	1	0	-3	-3	-3	-3	-3	-3	-3	-3	583
488	1	1	2	2	1	2	-3	-3	-3	-3	-3	-3	-3	-3	1	1	0	0	0	0	-3	-3	-3	-3	-3	-3	-3	-3	352
489	1	1	2	2	1	2	-3	-3	-3	-3	-3	-3	-3	-3	1	1	1	1	0	0	-3	-3	-3	-3	-3	-3	-3	-3	294
490	1	1	1	2	2	-3	-3	-3	-3	-3	-3	-3	-3	-3	-3	-3	-3	-3	-3	-3	0	1	1	0	0	0	0	0	100
491	1	1	1	1	-3	1	0	0	1	0	0	0	0	0	-3	-3	-3	-3	-3	-3	-3	-3	-3	-3	-3	-3	-3	-3	266
492	1	1	1	2	1	2	-3	-3	-3	-3	-3	-3	-3	-3	1	1	1	0	0	0	-3	-3	-3	-3	-3	-3	-3	-3	249
493	2	1	2	2	2	-3	-3	-3	-3	-3	-3	-3	-3	-3	-3	-3	-3	-3	-3	-3	0	1	0	0	0	0	0	0	196
494	1	1	2	2	2	-3	-3	-3	-3	-3	-3	-3	-3	-3	-3	-3	-3	-3	-3	-3	0	1	0	0	0	0	0	0	331
495	3	1	2	1	-3	2	-3	-3	-3	-3	-3	-3	-3	-3	1	1	0	0	1	0	-3	-3	-3	-3	-3	-3	-3	-3	200
496	1	1	1	2	2	-3	-3	-3	-3	-3	-3	-3	-3	-3	-3	-3	-3	-3	-3	-3	0	1	0	0	0	0	0	0	705
497	1	1	1	1	-3	2	-3	-3	-3	-3	-3	-3	-3	-3	1	1	0	1	0	0	-3	-3	-3	-3	-3	-3	-3	-3	233
498	1	1	1	1	-3	2	-3	-3	-3	-3	-3	-3	-3	-3	1	1	0	0	0	0	-3	-3	-3	-3	-3	-3	-3	-3	355
499	3	1	2	2	1	2	-3	-3	-3	-3	-3	-3	-3	-3	1	0	0	0	0	0	-3	-3	-3	-3	-3	-3	-3	-3	100
500	1	1	2	1	-3	2	-3	-3	-3	-3	-3	-3	-3	-3	1	0	1	0	0	0	-3	-3	-3	-3	-3	-3	-3	-3	536
501	1	1	2	1	-3	2	-3	-3	-3	-3	-3	-3	-3	-3	1	1	0	0	0	0	-3	-3	-3	-3	-3	-3	-3	-3	300
502	1	1	2	2	2	-3	-3	-3	-3	-3	-3	-3	-3	-3	-3	-3	-3	-3	-3	-3	0	0	0	1	0	1	0	0	137
503	1	1	1	2	2	-3	-3	-3	-3	-3	-3	-3	-3	-3	-3	-3	-3	-3	-3	-3	0	0	1	1	0	0	0	0	153
504	1	1	2	2	2	-3	-3	-3	-3	-3	-3	-3	-3	-3	-3	-3	-3	-3	-3	-3	0	1	0	0	1	1	0	0	200
505	1	1	1	2	2	-3	-3	-3	-3	-3	-3	-3	-3	-3	-3	-3	-3	-3	-3	-3	0	0	1	1	1	0	0	0	148
506	1	1	2	2	1	2	-3	-3	-3	-3	-3	-3	-3	-3	1	1	1	0	0	0	-3	-3	-3	-3	-3	-3	-3	-3	312
507	1	1	1	1	-3	1	0	0	1	0	1	0	0	0	-3	-3	-3	-3	-3	-3	-3	-3	-3	-3	-3	-3	-3	-3	245
508	1	1	2	1	-3	1	1	0	0	0	0	1	0	0	-3	-3	-3	-3	-3	-3	-3	-3	-3	-3	-3	-3	-3	-3	100
509	1	1	2	1	-3	2	-3	-3	-3	-3	-3	-3	-3	-3	1	0	1	0	0	0	-3	-3	-3	-3	-3	-3	-3	-3	300
510	1	1	2	1	-3	2	-3	-3	-3	-3	-3	-3	-3	-3	1	0	0	0	1	0	-3	-3	-3	-3	-3	-3	-3	-3	705
511	1	1	1	2	2	-3	-3	-3	-3	-3	-3	-3	-3	-3	-3	-3	-3	-3	-3	-3	1	0	0	0	0	0	0	0	165
512	1	1	2	1	-3	2	-3	-3	-3	-3	-3	-3	-3	-3	0	1	0	0	0	0	-3	-3	-3	-3	-3	-3	-3	-3	477
513	1	1	2	1	-3	2	-3	-3	-3	-3	-3	-3	-3	-3	0	0	1	0	0	0	-3	-3	-3	-3	-3	-3	-3	-3	159
514	1	1	2	2	1	1	0	0	0	1	0	0	0	0	-3	-3	-3	-3	-3	-3	-3	-3	-3	-3	-3	-3	-3	-3	498
515	1	1	2	2	1	2	-3	-3	-3	-3	-3	-3	-3	-3	0	0	1	0	0	0	-3	-3	-3	-3	-3	-3	-3	-3	167
516	3	1	2	2	2	-3	-3	-3	-3	-3	-3	-3	-3	-3	-3	-3	-3	-3	-3	-3	0	0	0	0	0	0	0	1	100
517	1	1	2	1	-3	2	-3	-3	-3	-3	-3	-3	-3	-3	1	0	0	0	0	0	-3	-3	-3	-3	-3	-3	-3	-3	351
518	1	1	1	1	-3	2	-3	-3	-3	-3	-3	-3	-3	-3	1	1	1	0	0	0	-3	-3	-3	-3	-3	-3	-3	-3	705
519	1	1	2	2	1	2	-3	-3	-3	-3	-3	-3	-3	-3	0	1	0	0	1	0	-3	-3	-3	-3	-3	-3	-3	-3	705
520	1	1	2	2	1	2	-3	-3	-3	-3	-3	-3	-3	-3	0	1	0	0	0	0	-3	-3	-3	-3	-3	-3	-3	-3	348
521	1	1	1	1	-3	2	-3	-3	-3	-3	-3	-3	-3	-3	0	0	0	0	1	0	-3	-3	-3	-3	-3	-3	-3	-3	327
522	1	1	2	2	1	1	1	0	0	0	0	0	0	0	-3	-3	-3	-3	-3	-3	-3	-3	-3	-3	-3	-3	-3	-3	705
523	1	1	2	2	2	-3	-3	-3	-3	-3	-3	-3	-3	-3	-3	-3	-3	-3	-3	-3	1	1	0	0	0	0	0	1	103
524	1	1	2	1	-3	2	-3	-3	-3	-3	-3	-3	-3	-3	0	0	0	0	0	1	-3	-3	-3	-3	-3	-3	-3	-3	200
525	1	1	1	1	-3	2	-3	-3	-3	-3	-3	-3	-3	-3	1	1	0	0	1	0	-3	-3	-3	-3	-3	-3	-3	-3	397
526	1	1	2	1	-3	1	1	0	0	0	0	0	0	0	-3	-3	-3	-3	-3	-3	-3	-3	-3	-3	-3	-3	-3	-3	350
527	1	1	2	1	-3	1	0	0	0	0	0	0	1	0	-3	-3	-3	-3	-3	-3	-3	-3	-3	-3	-3	-3	-3	-3	604
528	1	1	1	1	-3	1	0	0	0	1	0	0	0	0	-3	-3	-3	-3	-3	-3	-3	-3	-3	-3	-3	-3	-3	-3	100
529	1	1	1	2	1	2	-3	-3	-3	-3	-3	-3	-3	-3	1	1	1	0	1	0	-3	-3	-3	-3	-3	-3	-3	-3	100
530	1	1	2	2	1	1	0	1	0	0	0	1	0	0	-3	-3	-3	-3	-3	-3	-3	-3	-3	-3	-3	-3	-3	-3	355
531	2	2	2	1	-3	2	-3	-3	-3	-3	-3	-3	-3	-3	1	1	0	0	0	0	-3	-3	-3	-3	-3	-3	-3	-3	190
532	1	1	2	1	-3	1	0	0	0	0	0	1	0	0	-3	-3	-3	-3	-3	-3	-3	-3	-3	-3	-3	-3	-3	-3	126
533	1	1	1	2	1	2	-3	-3	-3	-3	-3	-3	-3	-3	0	0	1	0	0	0	-3	-3	-3	-3	-3	-3	-3	-3	233
534	1	1	2	1	-3	2	-3	-3	-3	-3	-3	-3	-3	-3	1	0	0	0	1	0	-3	-3	-3	-3	-3	-3	-3	-3	118
535	1	1	2	1	-3	2	-3	-3	-3	-3	-3	-3	-3	-3	1	0	0	0	0	0	-3	-3	-3	-3	-3	-3	-3	-3	350
536	1	1	2	2	2	-3	-3	-3	-3	-3	-3	-3	-3	-3	-3	-3	-3	-3	-3	-3	0	0	0	0	0	0	0	1	204
537	1	1	1	2	1	2	-3	-3	-3	-3	-3	-3	-3	-3	0	0	1	0	0	0	-3	-3	-3	-3	-3	-3	-3	-3	100
538	1	1	1	1	-3	2	-3	-3	-3	-3	-3	-3	-3	-3	0	0	0	0	1	0	-3	-3	-3	-3	-3	-3	-3	-3	230
539	1	1	2	1	-3	1	1	0	0	0	0	0	0	0	-3	-3	-3	-3	-3	-3	-3	-3	-3	-3	-3	-3	-3	-3	100
540	1	1	1	2	2	-3	-3	-3	-3	-3	-3	-3	-3	-3	-3	-3	-3	-3	-3	-3	0	0	0	1	0	0	0	0	100
541	1	1	2	1	-3	2	-3	-3	-3	-3	-3	-3	-3	-3	1	0	0	0	0	0	-3	-3	-3	-3	-3	-3	-3	-3	223
542	1	1	2	2	2	-3	-3	-3	-3	-3	-3	-3	-3	-3	-3	-3	-3	-3	-3	-3	0	0	0	1	0	0	0	0	153
543	1	1	2	1	-3	1	1	1	1	0	0	1	0	0	-3	-3	-3	-3	-3	-3	-3	-3	-3	-3	-3	-3	-3	-3	298
544	1	1	2	1	-3	2	-3	-3	-3	-3	-3	-3	-3	-3	0	0	0	0	0	1	-3	-3	-3	-3	-3	-3	-3	-3	228
545	1	1	2	2	2	-3	-3	-3	-3	-3	-3	-3	-3	-3	-3	-3	-3	-3	-3	-3	0	1	1	1	0	0	0	0	100
546	1	1	1	1	-3	2	-3	-3	-3	-3	-3	-3	-3	-3	1	0	0	0	0	0	-3	-3	-3	-3	-3	-3	-3	-3	138
547	1	1	2	1	-3	2	-3	-3	-3	-3	-3	-3	-3	-3	1	0	1	0	1	0	-3	-3	-3	-3	-3	-3	-3	-3	705
548	1	1	1	1	-3	2	-3	-3	-3	-3	-3	-3	-3	-3	1	0	0	0	1	0	-3	-3	-3	-3	-3	-3	-3	-3	469
549	1	1	2	2	1	1	1	0	0	0	0	0	0	0	-3	-3	-3	-3	-3	-3	-3	-3	-3	-3	-3	-3	-3	-3	126
550	1	1	2	2	2	-3	-3	-3	-3	-3	-3	-3	-3	-3	-3	-3	-3	-3	-3	-3	0	0	0	0	0	0	0	1	100
551	2	1	2	1	-3	2	-3	-3	-3	-3	-3	-3	-3	-3	0	0	0	0	1	0	-3	-3	-3	-3	-3	-3	-3	-3	150
552	1	1	2	2	1	1	1	0	0	0	0	1	0	0	-3	-3	-3	-3	-3	-3	-3	-3	-3	-3	-3	-3	-3	-3	344
553	1	1	2	2	2	-3	-3	-3	-3	-3	-3	-3	-3	-3	-3	-3	-3	-3	-3	-3	0	0	0	0	0	0	0	1	178
554	1	1	2	2	2	-3	-3	-3	-3	-3	-3	-3	-3	-3	-3	-3	-3	-3	-3	-3	0	0	0	0	0	0	1	1	200
555	1	1	1	2	2	-3	-3	-3	-3	-3	-3	-3	-3	-3	-3	-3	-3	-3	-3	-3	0	1	1	0	0	0	0	0	150
556	1	1	2	2	1	1	0	0	1	1	0	0	0	0	-3	-3	-3	-3	-3	-3	-3	-3	-3	-3	-3	-3	-3	-3	100
557	1	1	2	1	-3	2	-3	-3	-3	-3	-3	-3	-3	-3	1	0	0	0	0	0	-3	-3	-3	-3	-3	-3	-3	-3	108
558	1	1	1	1	-3	1	0	0	1	0	0	0	0	0	-3	-3	-3	-3	-3	-3	-3	-3	-3	-3	-3	-3	-3	-3	200
559	1	1	2	1	-3	1	1	0	0	0	1	1	0	0	-3	-3	-3	-3	-3	-3	-3	-3	-3	-3	-3	-3	-3	-3	100
560	1	1	1	1	-3	1	0	0	1	0	0	0	0	0	-3	-3	-3	-3	-3	-3	-3	-3	-3	-3	-3	-3	-3	-3	232
561	3	1	2	1	-3	1	1	1	1	0	0	0	0	0	-3	-3	-3	-3	-3	-3	-3	-3	-3	-3	-3	-3	-3	-3	100
562	1	1	1	1	-3	2	-3	-3	-3	-3	-3	-3	-3	-3	1	1	1	0	0	0	-3	-3	-3	-3	-3	-3	-3	-3	705
563	1	1	1	1	-3	2	-3	-3	-3	-3	-3	-3	-3	-3	1	1	0	0	0	0	-3	-3	-3	-3	-3	-3	-3	-3	268
564	1	1	2	1	-3	2	-3	-3	-3	-3	-3	-3	-3	-3	1	0	0	0	1	0	-3	-3	-3	-3	-3	-3	-3	-3	200
565	1	1	2	2	1	2	-3	-3	-3	-3	-3	-3	-3	-3	1	1	1	0	0	0	-3	-3	-3	-3	-3	-3	-3	-3	100
566	1	1	2	1	-3	1	1	0	1	0	0	1	0	0	-3	-3	-3	-3	-3	-3	-3	-3	-3	-3	-3	-3	-3	-3	100
567	1	1	2	2	1	1	1	1	0	0	0	0	0	0	-3	-3	-3	-3	-3	-3	-3	-3	-3	-3	-3	-3	-3	-3	222
568	1	1	2	1	-3	2	-3	-3	-3	-3	-3	-3	-3	-3	1	1	0	0	0	0	-3	-3	-3	-3	-3	-3	-3	-3	225
569	1	1	2	1	-3	2	-3	-3	-3	-3	-3	-3	-3	-3	1	0	0	0	1	0	-3	-3	-3	-3	-3	-3	-3	-3	232
570	1	1	2	1	-3	1	1	0	1	0	1	0	0	0	-3	-3	-3	-3	-3	-3	-3	-3	-3	-3	-3	-3	-3	-3	100
571	1	1	1	1	-3	2	-3	-3	-3	-3	-3	-3	-3	-3	1	1	0	0	0	0	-3	-3	-3	-3	-3	-3	-3	-3	172
572	1	1	2	2	2	-3	-3	-3	-3	-3	-3	-3	-3	-3	-3	-3	-3	-3	-3	-3	0	1	0	1	0	0	0	0	201
573	1	1	2	1	-3	2	-3	-3	-3	-3	-3	-3	-3	-3	1	1	0	0	0	0	-3	-3	-3	-3	-3	-3	-3	-3	300
574	1	1	2	1	-3	2	-3	-3	-3	-3	-3	-3	-3	-3	1	0	0	0	0	0	-3	-3	-3	-3	-3	-3	-3	-3	208
575	1	1	2	1	-3	1	0	0	1	1	0	0	0	0	-3	-3	-3	-3	-3	-3	-3	-3	-3	-3	-3	-3	-3	-3	501
576	1	1	2	1	-3	2	-3	-3	-3	-3	-3	-3	-3	-3	1	1	0	0	0	0	-3	-3	-3	-3	-3	-3	-3	-3	200
577	1	1	2	1	-3	2	-3	-3	-3	-3	-3	-3	-3	-3	0	0	0	0	0	1	-3	-3	-3	-3	-3	-3	-3	-3	556
578	1	1	2	1	-3	2	-3	-3	-3	-3	-3	-3	-3	-3	1	0	0	0	0	0	-3	-3	-3	-3	-3	-3	-3	-3	372
579	2	1	2	1	-3	2	-3	-3	-3	-3	-3	-3	-3	-3	1	1	0	0	0	0	-3	-3	-3	-3	-3	-3	-3	-3	222
580	1	1	2	1	-3	2	-3	-3	-3	-3	-3	-3	-3	-3	1	0	0	1	1	0	-3	-3	-3	-3	-3	-3	-3	-3	100
581	1	1	2	2	2	-3	-3	-3	-3	-3	-3	-3	-3	-3	-3	-3	-3	-3	-3	-3	1	0	0	0	0	0	0	0	118
582	1	1	1	1	-3	2	-3	-3	-3	-3	-3	-3	-3	-3	0	0	1	0	0	0	-3	-3	-3	-3	-3	-3	-3	-3	239
583	1	1	2	2	1	1	0	0	1	0	0	0	0	0	-3	-3	-3	-3	-3	-3	-3	-3	-3	-3	-3	-3	-3	-3	225
584	1	1	2	2	1	1	0	0	0	0	0	0	0	1	-3	-3	-3	-3	-3	-3	-3	-3	-3	-3	-3	-3	-3	-3	100
585	1	1	2	2	2	-3	-3	-3	-3	-3	-3	-3	-3	-3	-3	-3	-3	-3	-3	-3	0	1	0	0	0	0	0	0	225
586	1	1	2	1	-3	2	-3	-3	-3	-3	-3	-3	-3	-3	1	0	0	0	0	0	-3	-3	-3	-3	-3	-3	-3	-3	217
587	1	1	2	1	-3	2	-3	-3	-3	-3	-3	-3	-3	-3	1	0	1	0	0	0	-3	-3	-3	-3	-3	-3	-3	-3	500
588	1	1	2	1	-3	1	0	0	1	0	0	0	0	0	-3	-3	-3	-3	-3	-3	-3	-3	-3	-3	-3	-3	-3	-3	346
589	1	1	1	1	-3	2	-3	-3	-3	-3	-3	-3	-3	-3	1	0	0	0	0	0	-3	-3	-3	-3	-3	-3	-3	-3	368
590	1	1	2	1	-3	2	-3	-3	-3	-3	-3	-3	-3	-3	1	0	0	0	0	0	-3	-3	-3	-3	-3	-3	-3	-3	705
591	1	1	2	2	1	1	0	0	0	0	0	0	0	1	-3	-3	-3	-3	-3	-3	-3	-3	-3	-3	-3	-3	-3	-3	384
592	2	1	2	2	1	1	1	0	0	0	0	0	0	0	-3	-3	-3	-3	-3	-3	-3	-3	-3	-3	-3	-3	-3	-3	232
593	1	1	2	1	-3	2	-3	-3	-3	-3	-3	-3	-3	-3	1	0	0	0	0	0	-3	-3	-3	-3	-3	-3	-3	-3	337
594	1	1	2	1	-3	2	-3	-3	-3	-3	-3	-3	-3	-3	1	0	0	0	0	0	-3	-3	-3	-3	-3	-3	-3	-3	480
595	1	1	2	1	-3	2	-3	-3	-3	-3	-3	-3	-3	-3	1	0	0	0	0	0	-3	-3	-3	-3	-3	-3	-3	-3	524
596	1	1	2	2	2	-3	-3	-3	-3	-3	-3	-3	-3	-3	-3	-3	-3	-3	-3	-3	0	1	0	0	0	0	0	0	100
597	1	1	2	1	-3	2	-3	-3	-3	-3	-3	-3	-3	-3	0	1	0	0	0	0	-3	-3	-3	-3	-3	-3	-3	-3	200
598	1	1	2	2	1	2	-3	-3	-3	-3	-3	-3	-3	-3	0	0	0	0	1	0	-3	-3	-3	-3	-3	-3	-3	-3	203
599	1	1	2	2	1	2	-3	-3	-3	-3	-3	-3	-3	-3	0	0	1	1	0	0	-3	-3	-3	-3	-3	-3	-3	-3	705
600	1	1	2	1	-3	2	-3	-3	-3	-3	-3	-3	-3	-3	1	1	0	0	0	0	-3	-3	-3	-3	-3	-3	-3	-3	533
601	1	1	1	1	-3	2	-3	-3	-3	-3	-3	-3	-3	-3	1	0	1	0	0	0	-3	-3	-3	-3	-3	-3	-3	-3	603
602	1	1	2	2	2	-3	-3	-3	-3	-3	-3	-3	-3	-3	-3	-3	-3	-3	-3	-3	0	1	0	0	0	0	0	1	275
603	1	1	2	1	-3	2	-3	-3	-3	-3	-3	-3	-3	-3	0	0	0	1	1	0	-3	-3	-3	-3	-3	-3	-3	-3	345
604	1	1	2	2	1	2	-3	-3	-3	-3	-3	-3	-3	-3	0	1	1	0	0	0	-3	-3	-3	-3	-3	-3	-3	-3	594
605	1	1	1	1	-3	1	1	0	1	0	0	0	0	0	-3	-3	-3	-3	-3	-3	-3	-3	-3	-3	-3	-3	-3	-3	350
606	1	1	2	1	-3	2	-3	-3	-3	-3	-3	-3	-3	-3	1	0	0	0	0	0	-3	-3	-3	-3	-3	-3	-3	-3	100
607	1	1	2	1	-3	2	-3	-3	-3	-3	-3	-3	-3	-3	0	0	1	0	0	0	-3	-3	-3	-3	-3	-3	-3	-3	705
608	3	1	2	2	2	-3	-3	-3	-3	-3	-3	-3	-3	-3	-3	-3	-3	-3	-3	-3	0	1	0	1	0	0	0	0	371
609	1	1	2	1	-3	2	-3	-3	-3	-3	-3	-3	-3	-3	1	1	0	0	0	0	-3	-3	-3	-3	-3	-3	-3	-3	577
610	1	1	1	1	-3	2	-3	-3	-3	-3	-3	-3	-3	-3	1	0	1	0	0	0	-3	-3	-3	-3	-3	-3	-3	-3	471
611	3	1	2	1	-3	2	-3	-3	-3	-3	-3	-3	-3	-3	1	1	0	0	1	0	-3	-3	-3	-3	-3	-3	-3	-3	106
612	1	1	2	2	1	2	-3	-3	-3	-3	-3	-3	-3	-3	1	1	0	0	0	0	-3	-3	-3	-3	-3	-3	-3	-3	200
613	1	1	2	2	2	-3	-3	-3	-3	-3	-3	-3	-3	-3	-3	-3	-3	-3	-3	-3	1	0	0	0	0	0	0	0	233
614	1	1	1	1	-3	2	-3	-3	-3	-3	-3	-3	-3	-3	1	0	0	0	0	0	-3	-3	-3	-3	-3	-3	-3	-3	300
615	1	1	2	1	-3	2	-3	-3	-3	-3	-3	-3	-3	-3	0	1	0	1	0	0	-3	-3	-3	-3	-3	-3	-3	-3	105
616	1	1	2	1	-3	2	-3	-3	-3	-3	-3	-3	-3	-3	1	0	1	0	0	0	-3	-3	-3	-3	-3	-3	-3	-3	336
617	3	1	2	2	2	-3	-3	-3	-3	-3	-3	-3	-3	-3	-3	-3	-3	-3	-3	-3	1	0	0	0	0	0	0	0	328
618	1	1	2	2	1	2	-3	-3	-3	-3	-3	-3	-3	-3	0	0	0	0	1	0	-3	-3	-3	-3	-3	-3	-3	-3	500
619	1	1	2	2	1	1	1	0	0	0	0	0	0	0	-3	-3	-3	-3	-3	-3	-3	-3	-3	-3	-3	-3	-3	-3	525
620	1	1	2	2	1	2	-3	-3	-3	-3	-3	-3	-3	-3	1	0	0	0	1	0	-3	-3	-3	-3	-3	-3	-3	-3	705
621	1	1	2	2	1	2	-3	-3	-3	-3	-3	-3	-3	-3	1	0	0	0	0	0	-3	-3	-3	-3	-3	-3	-3	-3	300
622	1	1	1	2	1	2	-3	-3	-3	-3	-3	-3	-3	-3	1	0	0	1	1	0	-3	-3	-3	-3	-3	-3	-3	-3	705
623	1	1	2	2	2	-3	-3	-3	-3	-3	-3	-3	-3	-3	-3	-3	-3	-3	-3	-3	0	0	1	0	0	0	0	0	500
624	1	1	2	2	1	1	1	1	0	0	0	0	0	0	-3	-3	-3	-3	-3	-3	-3	-3	-3	-3	-3	-3	-3	-3	501
625	2	1	2	2	2	-3	-3	-3	-3	-3	-3	-3	-3	-3	-3	-3	-3	-3	-3	-3	1	0	0	0	0	0	0	0	201
626	1	1	2	1	-3	2	-3	-3	-3	-3	-3	-3	-3	-3	1	0	0	0	0	0	-3	-3	-3	-3	-3	-3	-3	-3	100
627	1	1	2	2	1	2	-3	-3	-3	-3	-3	-3	-3	-3	1	0	0	0	0	0	-3	-3	-3	-3	-3	-3	-3	-3	241
628	1	1	2	2	1	2	-3	-3	-3	-3	-3	-3	-3	-3	1	0	0	0	0	0	-3	-3	-3	-3	-3	-3	-3	-3	705
629	1	1	1	1	-3	2	-3	-3	-3	-3	-3	-3	-3	-3	1	0	0	0	0	0	-3	-3	-3	-3	-3	-3	-3	-3	200
630	3	1	1	2	2	-3	-3	-3	-3	-3	-3	-3	-3	-3	-3	-3	-3	-3	-3	-3	0	1	0	1	0	0	0	0	319
631	1	1	1	2	2	-3	-3	-3	-3	-3	-3	-3	-3	-3	-3	-3	-3	-3	-3	-3	0	0	0	1	0	0	0	0	100
632	1	1	2	2	1	2	-3	-3	-3	-3	-3	-3	-3	-3	1	1	1	1	1	0	-3	-3	-3	-3	-3	-3	-3	-3	109
633	1	1	2	1	-3	2	-3	-3	-3	-3	-3	-3	-3	-3	1	1	1	1	1	0	-3	-3	-3	-3	-3	-3	-3	-3	100
634	1	1	2	1	-3	2	-3	-3	-3	-3	-3	-3	-3	-3	1	0	0	0	0	0	-3	-3	-3	-3	-3	-3	-3	-3	220
635	3	1	2	2	1	2	-3	-3	-3	-3	-3	-3	-3	-3	1	1	1	1	1	0	-3	-3	-3	-3	-3	-3	-3	-3	705
636	1	1	1	1	-3	2	-3	-3	-3	-3	-3	-3	-3	-3	1	0	0	0	0	0	-3	-3	-3	-3	-3	-3	-3	-3	100
637	1	1	2	1	-3	2	-3	-3	-3	-3	-3	-3	-3	-3	1	0	0	0	1	0	-3	-3	-3	-3	-3	-3	-3	-3	353
638	1	2	2	1	-3	2	-3	-3	-3	-3	-3	-3	-3	-3	1	0	0	0	0	0	-3	-3	-3	-3	-3	-3	-3	-3	285
639	1	1	1	2	2	-3	-3	-3	-3	-3	-3	-3	-3	-3	-3	-3	-3	-3	-3	-3	1	0	0	0	0	0	0	0	100
640	1	1	1	1	-3	2	-3	-3	-3	-3	-3	-3	-3	-3	1	0	0	0	0	0	-3	-3	-3	-3	-3	-3	-3	-3	399
641	1	1	2	2	2	-3	-3	-3	-3	-3	-3	-3	-3	-3	-3	-3	-3	-3	-3	-3	0	0	0	1	1	0	0	0	100
642	1	1	2	2	2	-3	-3	-3	-3	-3	-3	-3	-3	-3	-3	-3	-3	-3	-3	-3	1	0	0	0	1	0	0	0	365
643	3	1	2	1	-3	2	-3	-3	-3	-3	-3	-3	-3	-3	1	1	0	0	0	0	-3	-3	-3	-3	-3	-3	-3	-3	500
644	1	1	2	1	-3	2	-3	-3	-3	-3	-3	-3	-3	-3	1	1	1	0	0	0	-3	-3	-3	-3	-3	-3	-3	-3	459
645	1	1	2	2	1	2	-3	-3	-3	-3	-3	-3	-3	-3	1	1	0	0	0	0	-3	-3	-3	-3	-3	-3	-3	-3	300
646	1	1	2	1	-3	2	-3	-3	-3	-3	-3	-3	-3	-3	0	0	0	0	0	1	-3	-3	-3	-3	-3	-3	-3	-3	705
647	1	1	2	2	1	2	-3	-3	-3	-3	-3	-3	-3	-3	0	0	0	0	0	1	-3	-3	-3	-3	-3	-3	-3	-3	705
648	2	2	2	1	-3	2	-3	-3	-3	-3	-3	-3	-3	-3	1	0	0	0	0	0	-3	-3	-3	-3	-3	-3	-3	-3	334
649	1	1	1	1	-3	1	1	0	0	0	0	0	0	0	-3	-3	-3	-3	-3	-3	-3	-3	-3	-3	-3	-3	-3	-3	223
650	1	1	1	2	1	2	-3	-3	-3	-3	-3	-3	-3	-3	1	1	0	0	0	0	-3	-3	-3	-3	-3	-3	-3	-3	300
651	1	1	2	2	1	2	-3	-3	-3	-3	-3	-3	-3	-3	1	0	0	0	0	0	-3	-3	-3	-3	-3	-3	-3	-3	279
652	1	1	1	2	2	-3	-3	-3	-3	-3	-3	-3	-3	-3	-3	-3	-3	-3	-3	-3	1	0	0	0	0	0	0	0	156
653	1	1	2	2	2	-3	-3	-3	-3	-3	-3	-3	-3	-3	-3	-3	-3	-3	-3	-3	1	0	0	0	0	0	0	0	461
654	1	1	1	2	2	-3	-3	-3	-3	-3	-3	-3	-3	-3	-3	-3	-3	-3	-3	-3	0	1	0	0	0	0	0	0	191
655	1	1	2	1	-3	2	-3	-3	-3	-3	-3	-3	-3	-3	0	0	0	0	0	1	-3	-3	-3	-3	-3	-3	-3	-3	300
656	1	1	2	2	1	1	1	1	0	0	0	1	0	0	-3	-3	-3	-3	-3	-3	-3	-3	-3	-3	-3	-3	-3	-3	239
657	1	1	1	2	2	-3	-3	-3	-3	-3	-3	-3	-3	-3	-3	-3	-3	-3	-3	-3	0	1	0	0	0	0	0	0	284
658	3	3	2	2	1	1	0	1	0	0	0	0	0	0	-3	-3	-3	-3	-3	-3	-3	-3	-3	-3	-3	-3	-3	-3	339
659	1	1	1	1	-3	2	-3	-3	-3	-3	-3	-3	-3	-3	1	0	0	0	0	0	-3	-3	-3	-3	-3	-3	-3	-3	531
660	1	1	2	2	2	-3	-3	-3	-3	-3	-3	-3	-3	-3	-3	-3	-3	-3	-3	-3	1	0	0	0	0	0	0	0	347
661	1	1	2	2	2	-3	-3	-3	-3	-3	-3	-3	-3	-3	-3	-3	-3	-3	-3	-3	1	0	0	0	0	0	0	0	225
662	1	1	1	2	2	-3	-3	-3	-3	-3	-3	-3	-3	-3	-3	-3	-3	-3	-3	-3	1	0	0	0	0	0	0	0	705
663	2	1	2	2	2	-3	-3	-3	-3	-3	-3	-3	-3	-3	-3	-3	-3	-3	-3	-3	1	1	0	1	0	0	0	0	282
664	2	1	1	1	-3	2	-3	-3	-3	-3	-3	-3	-3	-3	1	1	0	0	0	0	-3	-3	-3	-3	-3	-3	-3	-3	344
665	1	1	2	2	1	2	-3	-3	-3	-3	-3	-3	-3	-3	1	0	0	1	0	0	-3	-3	-3	-3	-3	-3	-3	-3	100
666	1	1	2	2	1	2	-3	-3	-3	-3	-3	-3	-3	-3	0	1	0	0	0	0	-3	-3	-3	-3	-3	-3	-3	-3	100
667	1	1	2	1	-3	2	-3	-3	-3	-3	-3	-3	-3	-3	1	0	0	0	0	0	-3	-3	-3	-3	-3	-3	-3	-3	317
668	3	3	2	1	-3	2	-3	-3	-3	-3	-3	-3	-3	-3	1	1	1	0	0	0	-3	-3	-3	-3	-3	-3	-3	-3	350
669	3	1	2	2	1	1	0	1	1	1	1	0	0	0	-3	-3	-3	-3	-3	-3	-3	-3	-3	-3	-3	-3	-3	-3	200
670	1	1	2	2	2	-3	-3	-3	-3	-3	-3	-3	-3	-3	-3	-3	-3	-3	-3	-3	1	0	0	0	0	0	0	0	300
671	1	1	2	1	-3	2	-3	-3	-3	-3	-3	-3	-3	-3	1	0	0	0	0	0	-3	-3	-3	-3	-3	-3	-3	-3	461
672	2	1	2	2	2	-3	-3	-3	-3	-3	-3	-3	-3	-3	-3	-3	-3	-3	-3	-3	0	1	0	0	1	0	0	0	229
673	1	1	2	2	2	-3	-3	-3	-3	-3	-3	-3	-3	-3	-3	-3	-3	-3	-3	-3	0	0	0	0	0	0	1	0	100
674	1	1	1	2	1	2	-3	-3	-3	-3	-3	-3	-3	-3	1	0	0	0	0	0	-3	-3	-3	-3	-3	-3	-3	-3	238
675	1	1	1	2	2	-3	-3	-3	-3	-3	-3	-3	-3	-3	-3	-3	-3	-3	-3	-3	1	0	0	0	0	0	0	0	119
676	2	2	2	2	2	-3	-3	-3	-3	-3	-3	-3	-3	-3	-3	-3	-3	-3	-3	-3	1	0	0	0	0	0	0	0	705
677	1	1	1	1	-3	2	-3	-3	-3	-3	-3	-3	-3	-3	1	0	0	0	0	0	-3	-3	-3	-3	-3	-3	-3	-3	435
678	1	1	1	1	-3	2	-3	-3	-3	-3	-3	-3	-3	-3	1	1	1	1	1	0	-3	-3	-3	-3	-3	-3	-3	-3	175
679	1	1	2	1	-3	1	1	1	0	0	0	0	0	0	-3	-3	-3	-3	-3	-3	-3	-3	-3	-3	-3	-3	-3	-3	120
680	1	1	2	1	-3	1	1	1	0	0	0	0	0	0	-3	-3	-3	-3	-3	-3	-3	-3	-3	-3	-3	-3	-3	-3	452
681	1	1	1	2	1	1	0	1	0	0	0	0	1	0	-3	-3	-3	-3	-3	-3	-3	-3	-3	-3	-3	-3	-3	-3	313
682	1	1	2	1	-3	2	-3	-3	-3	-3	-3	-3	-3	-3	0	0	1	0	0	0	-3	-3	-3	-3	-3	-3	-3	-3	111
683	1	1	2	2	1	2	-3	-3	-3	-3	-3	-3	-3	-3	1	0	0	0	1	0	-3	-3	-3	-3	-3	-3	-3	-3	282
684	1	1	1	2	2	-3	-3	-3	-3	-3	-3	-3	-3	-3	-3	-3	-3	-3	-3	-3	1	0	0	0	0	0	0	0	359
685	1	1	2	1	-3	2	-3	-3	-3	-3	-3	-3	-3	-3	1	0	0	0	0	0	-3	-3	-3	-3	-3	-3	-3	-3	261
686	3	1	2	2	2	-3	-3	-3	-3	-3	-3	-3	-3	-3	-3	-3	-3	-3	-3	-3	1	0	0	0	0	0	0	0	236
687	1	1	1	2	1	2	-3	-3	-3	-3	-3	-3	-3	-3	1	1	0	0	0	0	-3	-3	-3	-3	-3	-3	-3	-3	100
688	1	1	1	2	2	-3	-3	-3	-3	-3	-3	-3	-3	-3	-3	-3	-3	-3	-3	-3	1	0	0	0	0	0	0	0	250
689	3	1	2	1	-3	1	1	0	0	0	0	1	0	0	-3	-3	-3	-3	-3	-3	-3	-3	-3	-3	-3	-3	-3	-3	171
690	1	1	2	1	-3	2	-3	-3	-3	-3	-3	-3	-3	-3	1	0	0	0	0	0	-3	-3	-3	-3	-3	-3	-3	-3	351
691	3	1	1	2	2	-3	-3	-3	-3	-3	-3	-3	-3	-3	-3	-3	-3	-3	-3	-3	0	1	0	0	0	0	0	0	202
692	1	1	1	1	-3	2	-3	-3	-3	-3	-3	-3	-3	-3	1	1	0	1	1	0	-3	-3	-3	-3	-3	-3	-3	-3	190
693	1	1	2	2	2	-3	-3	-3	-3	-3	-3	-3	-3	-3	-3	-3	-3	-3	-3	-3	0	0	0	1	0	0	0	0	100
694	1	1	2	1	-3	2	-3	-3	-3	-3	-3	-3	-3	-3	1	1	1	0	1	0	-3	-3	-3	-3	-3	-3	-3	-3	498
695	1	1	1	1	-3	1	1	0	0	0	0	0	0	0	-3	-3	-3	-3	-3	-3	-3	-3	-3	-3	-3	-3	-3	-3	187
696	1	1	1	1	-3	2	-3	-3	-3	-3	-3	-3	-3	-3	1	0	0	0	0	0	-3	-3	-3	-3	-3	-3	-3	-3	556
697	3	1	1	2	1	2	-3	-3	-3	-3	-3	-3	-3	-3	0	0	1	0	0	0	-3	-3	-3	-3	-3	-3	-3	-3	100
698	1	1	1	2	2	-3	-3	-3	-3	-3	-3	-3	-3	-3	-3	-3	-3	-3	-3	-3	0	0	1	0	0	0	0	0	170
699	3	1	2	2	2	-3	-3	-3	-3	-3	-3	-3	-3	-3	-3	-3	-3	-3	-3	-3	0	0	1	0	0	0	0	0	100
700	1	1	1	2	2	-3	-3	-3	-3	-3	-3	-3	-3	-3	-3	-3	-3	-3	-3	-3	0	1	0	0	1	0	0	0	100
701	1	1	2	2	1	1	1	0	0	0	0	1	0	0	-3	-3	-3	-3	-3	-3	-3	-3	-3	-3	-3	-3	-3	-3	100
702	3	1	1	2	1	1	1	1	0	0	1	0	0	0	-3	-3	-3	-3	-3	-3	-3	-3	-3	-3	-3	-3	-3	-3	100
703	3	2	1	1	-3	2	-3	-3	-3	-3	-3	-3	-3	-3	1	0	0	0	0	0	-3	-3	-3	-3	-3	-3	-3	-3	168
704	1	1	2	1	-3	2	-3	-3	-3	-3	-3	-3	-3	-3	1	1	0	0	1	0	-3	-3	-3	-3	-3	-3	-3	-3	705
705	2	1	1	1	-3	1	1	0	0	0	1	0	0	0	-3	-3	-3	-3	-3	-3	-3	-3	-3	-3	-3	-3	-3	-3	100
706	3	1	1	2	1	2	-3	-3	-3	-3	-3	-3	-3	-3	1	1	1	0	0	0	-3	-3	-3	-3	-3	-3	-3	-3	200
707	2	2	2	2	1	1	1	1	1	0	0	0	0	0	-3	-3	-3	-3	-3	-3	-3	-3	-3	-3	-3	-3	-3	-3	158
708	1	1	2	2	1	1	1	1	1	0	0	0	0	0	-3	-3	-3	-3	-3	-3	-3	-3	-3	-3	-3	-3	-3	-3	100
709	1	1	2	1	-3	2	-3	-3	-3	-3	-3	-3	-3	-3	1	0	0	0	0	0	-3	-3	-3	-3	-3	-3	-3	-3	303
710	1	1	1	2	1	2	-3	-3	-3	-3	-3	-3	-3	-3	0	1	0	0	0	0	-3	-3	-3	-3	-3	-3	-3	-3	348
711	1	1	2	1	-3	2	-3	-3	-3	-3	-3	-3	-3	-3	1	1	0	0	0	0	-3	-3	-3	-3	-3	-3	-3	-3	100
712	3	3	2	2	2	-3	-3	-3	-3	-3	-3	-3	-3	-3	-3	-3	-3	-3	-3	-3	1	0	0	0	0	0	0	0	100
713	1	1	2	2	1	2	-3	-3	-3	-3	-3	-3	-3	-3	1	1	0	1	1	0	-3	-3	-3	-3	-3	-3	-3	-3	350
714	3	1	2	2	1	1	1	0	0	0	0	0	0	0	-3	-3	-3	-3	-3	-3	-3	-3	-3	-3	-3	-3	-3	-3	100
715	3	2	2	1	-3	2	-3	-3	-3	-3	-3	-3	-3	-3	0	1	0	0	0	0	-3	-3	-3	-3	-3	-3	-3	-3	470
716	1	1	1	1	-3	2	-3	-3	-3	-3	-3	-3	-3	-3	0	1	1	0	1	0	-3	-3	-3	-3	-3	-3	-3	-3	500
717	1	1	1	2	2	-3	-3	-3	-3	-3	-3	-3	-3	-3	-3	-3	-3	-3	-3	-3	1	0	0	0	0	0	1	0	167
718	1	1	2	2	2	-3	-3	-3	-3	-3	-3	-3	-3	-3	-3	-3	-3	-3	-3	-3	0	0	1	0	0	0	0	0	100
719	1	1	2	2	2	-3	-3	-3	-3	-3	-3	-3	-3	-3	-3	-3	-3	-3	-3	-3	0	0	1	0	0	0	0	0	166
720	1	1	2	2	2	-3	-3	-3	-3	-3	-3	-3	-3	-3	-3	-3	-3	-3	-3	-3	0	0	1	0	0	0	0	0	170
721	1	1	2	2	2	-3	-3	-3	-3	-3	-3	-3	-3	-3	-3	-3	-3	-3	-3	-3	0	0	1	0	0	0	0	0	128
722	1	1	2	2	2	-3	-3	-3	-3	-3	-3	-3	-3	-3	-3	-3	-3	-3	-3	-3	0	0	1	0	0	0	0	0	129
723	1	1	2	2	2	-3	-3	-3	-3	-3	-3	-3	-3	-3	-3	-3	-3	-3	-3	-3	0	0	1	0	0	0	0	0	139
724	1	1	2	2	2	-3	-3	-3	-3	-3	-3	-3	-3	-3	-3	-3	-3	-3	-3	-3	0	0	1	0	0	0	0	0	156
725	1	1	2	2	2	-3	-3	-3	-3	-3	-3	-3	-3	-3	-3	-3	-3	-3	-3	-3	0	0	1	0	0	0	0	0	170
726	1	1	2	2	2	-3	-3	-3	-3	-3	-3	-3	-3	-3	-3	-3	-3	-3	-3	-3	0	0	1	0	0	0	0	0	137
727	1	1	2	2	2	-3	-3	-3	-3	-3	-3	-3	-3	-3	-3	-3	-3	-3	-3	-3	0	0	0	0	0	0	0	1	234
728	1	1	2	1	-3	2	-3	-3	-3	-3	-3	-3	-3	-3	1	0	0	0	0	0	-3	-3	-3	-3	-3	-3	-3	-3	625
729	1	1	1	2	1	1	0	0	0	0	0	0	1	0	-3	-3	-3	-3	-3	-3	-3	-3	-3	-3	-3	-3	-3	-3	511
730	1	1	1	1	-3	2	-3	-3	-3	-3	-3	-3	-3	-3	0	0	1	0	0	0	-3	-3	-3	-3	-3	-3	-3	-3	105
731	1	1	2	1	-3	2	-3	-3	-3	-3	-3	-3	-3	-3	1	0	0	0	0	0	-3	-3	-3	-3	-3	-3	-3	-3	705
732	1	1	2	2	2	-3	-3	-3	-3	-3	-3	-3	-3	-3	-3	-3	-3	-3	-3	-3	0	0	0	1	0	0	0	0	322
733	3	1	2	2	1	1	0	1	1	0	0	0	0	0	-3	-3	-3	-3	-3	-3	-3	-3	-3	-3	-3	-3	-3	-3	299
734	1	1	2	2	2	-3	-3	-3	-3	-3	-3	-3	-3	-3	-3	-3	-3	-3	-3	-3	0	0	0	0	1	0	0	0	345
735	3	1	2	1	-3	2	-3	-3	-3	-3	-3	-3	-3	-3	1	1	1	0	1	0	-3	-3	-3	-3	-3	-3	-3	-3	228
736	1	1	2	1	-3	2	-3	-3	-3	-3	-3	-3	-3	-3	0	1	0	0	0	0	-3	-3	-3	-3	-3	-3	-3	-3	705
737	1	1	2	1	-3	2	-3	-3	-3	-3	-3	-3	-3	-3	1	0	0	0	0	0	-3	-3	-3	-3	-3	-3	-3	-3	200
738	3	1	2	2	1	2	-3	-3	-3	-3	-3	-3	-3	-3	1	1	0	0	0	0	-3	-3	-3	-3	-3	-3	-3	-3	348
739	1	1	2	1	-3	2	-3	-3	-3	-3	-3	-3	-3	-3	1	0	0	0	0	0	-3	-3	-3	-3	-3	-3	-3	-3	403
740	1	1	1	2	2	-3	-3	-3	-3	-3	-3	-3	-3	-3	-3	-3	-3	-3	-3	-3	0	0	0	0	0	0	1	0	417
741	1	1	1	1	-3	2	-3	-3	-3	-3	-3	-3	-3	-3	0	1	1	0	0	0	-3	-3	-3	-3	-3	-3	-3	-3	380
742	3	1	2	1	-3	1	1	0	0	0	0	0	0	0	-3	-3	-3	-3	-3	-3	-3	-3	-3	-3	-3	-3	-3	-3	100
743	1	1	2	2	2	-3	-3	-3	-3	-3	-3	-3	-3	-3	-3	-3	-3	-3	-3	-3	0	0	0	1	0	0	0	0	291
744	1	1	2	2	1	2	-3	-3	-3	-3	-3	-3	-3	-3	1	0	0	0	0	0	-3	-3	-3	-3	-3	-3	-3	-3	500
745	1	1	2	1	-3	1	0	0	0	0	1	0	0	0	-3	-3	-3	-3	-3	-3	-3	-3	-3	-3	-3	-3	-3	-3	116
746	1	1	2	2	2	-3	-3	-3	-3	-3	-3	-3	-3	-3	-3	-3	-3	-3	-3	-3	0	1	1	0	1	0	0	0	160
747	1	1	2	2	2	-3	-3	-3	-3	-3	-3	-3	-3	-3	-3	-3	-3	-3	-3	-3	0	0	0	1	0	0	0	0	159
748	1	1	1	1	-3	2	-3	-3	-3	-3	-3	-3	-3	-3	1	0	1	0	0	0	-3	-3	-3	-3	-3	-3	-3	-3	312
749	1	1	2	2	2	-3	-3	-3	-3	-3	-3	-3	-3	-3	-3	-3	-3	-3	-3	-3	0	1	0	1	1	0	0	0	100
750	1	1	2	1	-3	2	-3	-3	-3	-3	-3	-3	-3	-3	1	0	1	0	0	0	-3	-3	-3	-3	-3	-3	-3	-3	422
751	1	1	1	2	1	2	-3	-3	-3	-3	-3	-3	-3	-3	1	0	0	0	0	0	-3	-3	-3	-3	-3	-3	-3	-3	341
752	1	1	2	2	1	1	0	0	0	0	1	0	0	0	-3	-3	-3	-3	-3	-3	-3	-3	-3	-3	-3	-3	-3	-3	100
753	1	1	2	2	2	-3	-3	-3	-3	-3	-3	-3	-3	-3	-3	-3	-3	-3	-3	-3	0	1	0	0	0	0	0	0	100
754	3	1	2	2	2	-3	-3	-3	-3	-3	-3	-3	-3	-3	-3	-3	-3	-3	-3	-3	0	1	0	1	0	0	0	0	100
755	1	1	1	2	2	-3	-3	-3	-3	-3	-3	-3	-3	-3	-3	-3	-3	-3	-3	-3	0	0	0	1	1	1	0	0	100
756	3	1	2	2	1	1	0	0	1	0	0	1	0	0	-3	-3	-3	-3	-3	-3	-3	-3	-3	-3	-3	-3	-3	-3	147
757	1	1	2	1	-3	2	-3	-3	-3	-3	-3	-3	-3	-3	0	1	0	0	0	0	-3	-3	-3	-3	-3	-3	-3	-3	200
758	1	1	1	1	-3	2	-3	-3	-3	-3	-3	-3	-3	-3	1	1	0	0	0	0	-3	-3	-3	-3	-3	-3	-3	-3	359
759	1	1	2	1	-3	2	-3	-3	-3	-3	-3	-3	-3	-3	0	0	1	0	0	0	-3	-3	-3	-3	-3	-3	-3	-3	300
760	1	1	2	1	-3	1	0	0	0	1	1	0	0	0	-3	-3	-3	-3	-3	-3	-3	-3	-3	-3	-3	-3	-3	-3	225
761	1	1	2	1	-3	2	-3	-3	-3	-3	-3	-3	-3	-3	0	0	1	0	0	0	-3	-3	-3	-3	-3	-3	-3	-3	223
762	3	1	2	2	2	-3	-3	-3	-3	-3	-3	-3	-3	-3	-3	-3	-3	-3	-3	-3	0	1	0	0	0	0	0	0	100
763	1	1	2	1	-3	1	1	0	0	0	0	0	0	0	-3	-3	-3	-3	-3	-3	-3	-3	-3	-3	-3	-3	-3	-3	217
764	1	1	1	2	1	1	1	1	1	0	0	0	0	0	-3	-3	-3	-3	-3	-3	-3	-3	-3	-3	-3	-3	-3	-3	227
765	1	1	2	1	-3	1	0	0	0	1	0	0	0	0	-3	-3	-3	-3	-3	-3	-3	-3	-3	-3	-3	-3	-3	-3	121
766	1	1	2	1	-3	2	-3	-3	-3	-3	-3	-3	-3	-3	1	0	0	0	0	0	-3	-3	-3	-3	-3	-3	-3	-3	257
767	2	1	1	1	-3	2	-3	-3	-3	-3	-3	-3	-3	-3	1	0	1	0	0	0	-3	-3	-3	-3	-3	-3	-3	-3	338
768	1	1	2	1	-3	2	-3	-3	-3	-3	-3	-3	-3	-3	1	0	0	0	0	0	-3	-3	-3	-3	-3	-3	-3	-3	612
769	1	1	2	1	-3	1	0	0	1	0	0	0	0	0	-3	-3	-3	-3	-3	-3	-3	-3	-3	-3	-3	-3	-3	-3	100
770	1	1	1	1	-3	2	-3	-3	-3	-3	-3	-3	-3	-3	1	0	0	0	0	0	-3	-3	-3	-3	-3	-3	-3	-3	589
771	1	1	1	1	-3	2	-3	-3	-3	-3	-3	-3	-3	-3	1	1	1	0	0	0	-3	-3	-3	-3	-3	-3	-3	-3	380
772	2	1	2	2	2	-3	-3	-3	-3	-3	-3	-3	-3	-3	-3	-3	-3	-3	-3	-3	1	0	0	0	0	0	0	0	464
773	1	1	2	1	-3	2	-3	-3	-3	-3	-3	-3	-3	-3	1	0	0	0	0	0	-3	-3	-3	-3	-3	-3	-3	-3	570
774	1	1	1	1	-3	1	0	0	1	1	0	0	0	0	-3	-3	-3	-3	-3	-3	-3	-3	-3	-3	-3	-3	-3	-3	200
775	1	1	1	2	2	-3	-3	-3	-3	-3	-3	-3	-3	-3	-3	-3	-3	-3	-3	-3	0	1	0	0	0	0	1	0	251
776	1	1	1	2	1	2	-3	-3	-3	-3	-3	-3	-3	-3	0	0	0	1	0	0	-3	-3	-3	-3	-3	-3	-3	-3	189
777	1	1	1	2	1	1	1	0	0	0	0	0	0	0	-3	-3	-3	-3	-3	-3	-3	-3	-3	-3	-3	-3	-3	-3	100
778	1	1	2	2	1	1	1	0	0	0	0	0	0	0	-3	-3	-3	-3	-3	-3	-3	-3	-3	-3	-3	-3	-3	-3	420
779	1	1	2	1	-3	1	1	0	0	0	1	0	0	0	-3	-3	-3	-3	-3	-3	-3	-3	-3	-3	-3	-3	-3	-3	445
780	1	1	1	1	-3	2	-3	-3	-3	-3	-3	-3	-3	-3	1	0	0	0	0	0	-3	-3	-3	-3	-3	-3	-3	-3	429
781	1	1	2	1	-3	2	-3	-3	-3	-3	-3	-3	-3	-3	1	0	1	0	0	0	-3	-3	-3	-3	-3	-3	-3	-3	583
782	1	1	2	2	2	-3	-3	-3	-3	-3	-3	-3	-3	-3	-3	-3	-3	-3	-3	-3	0	0	0	0	1	0	0	0	209
783	1	1	2	2	2	-3	-3	-3	-3	-3	-3	-3	-3	-3	-3	-3	-3	-3	-3	-3	0	1	0	0	0	1	0	0	100
784	1	1	2	2	1	1	0	1	0	0	0	0	0	0	-3	-3	-3	-3	-3	-3	-3	-3	-3	-3	-3	-3	-3	-3	100
785	1	1	1	1	-3	2	-3	-3	-3	-3	-3	-3	-3	-3	0	0	0	0	1	0	-3	-3	-3	-3	-3	-3	-3	-3	200
786	1	1	1	2	1	1	0	0	0	0	0	0	1	0	-3	-3	-3	-3	-3	-3	-3	-3	-3	-3	-3	-3	-3	-3	280
787	1	1	2	1	-3	2	-3	-3	-3	-3	-3	-3	-3	-3	0	0	1	0	0	0	-3	-3	-3	-3	-3	-3	-3	-3	425
788	1	1	1	2	1	1	0	0	1	0	0	1	0	0	-3	-3	-3	-3	-3	-3	-3	-3	-3	-3	-3	-3	-3	-3	308
789	1	1	1	2	2	-3	-3	-3	-3	-3	-3	-3	-3	-3	-3	-3	-3	-3	-3	-3	1	0	0	0	0	0	0	0	200
790	1	1	2	2	1	2	-3	-3	-3	-3	-3	-3	-3	-3	1	0	0	0	0	0	-3	-3	-3	-3	-3	-3	-3	-3	279
791	1	1	1	2	2	-3	-3	-3	-3	-3	-3	-3	-3	-3	-3	-3	-3	-3	-3	-3	0	1	0	0	0	0	0	0	330
792	2	1	2	2	1	2	-3	-3	-3	-3	-3	-3	-3	-3	1	0	0	0	0	0	-3	-3	-3	-3	-3	-3	-3	-3	316
793	2	1	2	2	2	-3	-3	-3	-3	-3	-3	-3	-3	-3	-3	-3	-3	-3	-3	-3	0	0	1	0	0	0	0	0	235
794	1	1	1	2	2	-3	-3	-3	-3	-3	-3	-3	-3	-3	-3	-3	-3	-3	-3	-3	0	1	0	0	0	0	0	0	328
795	2	2	1	2	2	-3	-3	-3	-3	-3	-3	-3	-3	-3	-3	-3	-3	-3	-3	-3	0	1	0	0	0	0	0	0	358
796	2	1	2	2	2	-3	-3	-3	-3	-3	-3	-3	-3	-3	-3	-3	-3	-3	-3	-3	0	1	0	0	0	0	0	0	200
797	2	1	2	2	2	-3	-3	-3	-3	-3	-3	-3	-3	-3	-3	-3	-3	-3	-3	-3	0	0	0	0	0	1	0	0	322
798	2	1	2	1	-3	2	-3	-3	-3	-3	-3	-3	-3	-3	1	0	0	0	0	0	-3	-3	-3	-3	-3	-3	-3	-3	351
799	1	1	2	1	-3	2	-3	-3	-3	-3	-3	-3	-3	-3	1	0	0	0	0	0	-3	-3	-3	-3	-3	-3	-3	-3	623
800	1	1	2	1	-3	1	0	0	1	1	0	0	0	0	-3	-3	-3	-3	-3	-3	-3	-3	-3	-3	-3	-3	-3	-3	301
801	1	1	1	2	2	-3	-3	-3	-3	-3	-3	-3	-3	-3	-3	-3	-3	-3	-3	-3	1	0	0	0	0	0	0	0	462
802	1	1	2	1	-3	2	-3	-3	-3	-3	-3	-3	-3	-3	1	0	0	0	0	0	-3	-3	-3	-3	-3	-3	-3	-3	290
803	1	1	2	2	1	2	-3	-3	-3	-3	-3	-3	-3	-3	1	0	0	0	0	0	-3	-3	-3	-3	-3	-3	-3	-3	245
804	1	1	1	1	-3	2	-3	-3	-3	-3	-3	-3	-3	-3	1	0	0	0	1	0	-3	-3	-3	-3	-3	-3	-3	-3	363
805	1	1	2	1	-3	2	-3	-3	-3	-3	-3	-3	-3	-3	1	0	0	0	0	0	-3	-3	-3	-3	-3	-3	-3	-3	498
806	1	1	2	1	-3	1	1	1	0	1	0	0	0	0	-3	-3	-3	-3	-3	-3	-3	-3	-3	-3	-3	-3	-3	-3	339
807	1	1	2	1	-3	2	-3	-3	-3	-3	-3	-3	-3	-3	0	1	0	0	0	0	-3	-3	-3	-3	-3	-3	-3	-3	563
808	1	1	2	2	1	2	-3	-3	-3	-3	-3	-3	-3	-3	0	1	0	0	0	0	-3	-3	-3	-3	-3	-3	-3	-3	235
809	1	1	2	1	-3	1	1	1	0	0	1	1	0	0	-3	-3	-3	-3	-3	-3	-3	-3	-3	-3	-3	-3	-3	-3	705
810	1	1	2	1	-3	1	0	1	0	0	1	1	0	0	-3	-3	-3	-3	-3	-3	-3	-3	-3	-3	-3	-3	-3	-3	510
811	1	1	2	1	-3	1	0	0	0	0	0	1	0	0	-3	-3	-3	-3	-3	-3	-3	-3	-3	-3	-3	-3	-3	-3	478
812	1	1	2	2	1	1	1	1	0	0	0	0	0	0	-3	-3	-3	-3	-3	-3	-3	-3	-3	-3	-3	-3	-3	-3	681
813	1	1	2	2	1	2	-3	-3	-3	-3	-3	-3	-3	-3	1	1	0	0	0	0	-3	-3	-3	-3	-3	-3	-3	-3	498
814	1	1	2	2	1	1	1	1	0	0	1	1	0	0	-3	-3	-3	-3	-3	-3	-3	-3	-3	-3	-3	-3	-3	-3	480
815	1	1	2	2	1	2	-3	-3	-3	-3	-3	-3	-3	-3	1	1	1	0	1	0	-3	-3	-3	-3	-3	-3	-3	-3	500
816	1	1	2	2	2	-3	-3	-3	-3	-3	-3	-3	-3	-3	-3	-3	-3	-3	-3	-3	1	0	1	1	0	0	0	0	705
817	1	1	1	1	-3	2	-3	-3	-3	-3	-3	-3	-3	-3	1	0	0	0	1	0	-3	-3	-3	-3	-3	-3	-3	-3	705
818	1	1	1	1	-3	1	1	0	1	0	0	0	0	0	-3	-3	-3	-3	-3	-3	-3	-3	-3	-3	-3	-3	-3	-3	187
819	1	1	1	1	-3	2	-3	-3	-3	-3	-3	-3	-3	-3	1	0	0	0	0	0	-3	-3	-3	-3	-3	-3	-3	-3	126
820	1	1	1	1	-3	1	0	0	0	0	1	0	0	0	-3	-3	-3	-3	-3	-3	-3	-3	-3	-3	-3	-3	-3	-3	591
821	1	1	2	2	2	-3	-3	-3	-3	-3	-3	-3	-3	-3	-3	-3	-3	-3	-3	-3	0	1	0	0	0	0	0	0	210
822	1	1	2	1	-3	2	-3	-3	-3	-3	-3	-3	-3	-3	0	0	1	0	0	0	-3	-3	-3	-3	-3	-3	-3	-3	100
823	2	1	2	1	-3	2	-3	-3	-3	-3	-3	-3	-3	-3	1	1	1	0	0	0	-3	-3	-3	-3	-3	-3	-3	-3	401
824	1	1	2	2	2	-3	-3	-3	-3	-3	-3	-3	-3	-3	-3	-3	-3	-3	-3	-3	1	0	0	0	0	0	0	0	100
825	1	1	2	2	2	-3	-3	-3	-3	-3	-3	-3	-3	-3	-3	-3	-3	-3	-3	-3	1	0	0	0	0	0	0	0	100
826	1	1	1	2	1	2	-3	-3	-3	-3	-3	-3	-3	-3	1	1	0	0	0	0	-3	-3	-3	-3	-3	-3	-3	-3	249
827	1	1	2	1	-3	2	-3	-3	-3	-3	-3	-3	-3	-3	1	1	0	1	1	0	-3	-3	-3	-3	-3	-3	-3	-3	350
828	1	1	2	1	-3	2	-3	-3	-3	-3	-3	-3	-3	-3	1	0	0	0	1	0	-3	-3	-3	-3	-3	-3	-3	-3	503
829	1	1	2	1	-3	2	-3	-3	-3	-3	-3	-3	-3	-3	1	0	1	0	0	0	-3	-3	-3	-3	-3	-3	-3	-3	380
830	1	1	1	1	-3	1	0	0	1	0	1	0	0	0	-3	-3	-3	-3	-3	-3	-3	-3	-3	-3	-3	-3	-3	-3	100
831	2	1	2	2	1	1	1	1	1	0	0	0	0	0	-3	-3	-3	-3	-3	-3	-3	-3	-3	-3	-3	-3	-3	-3	305
832	1	1	2	2	2	-3	-3	-3	-3	-3	-3	-3	-3	-3	-3	-3	-3	-3	-3	-3	1	0	0	0	0	0	0	0	245
833	1	1	2	2	2	-3	-3	-3	-3	-3	-3	-3	-3	-3	-3	-3	-3	-3	-3	-3	0	0	0	1	0	0	0	0	248
834	1	1	1	2	1	1	1	1	1	0	0	0	0	0	-3	-3	-3	-3	-3	-3	-3	-3	-3	-3	-3	-3	-3	-3	230
835	2	1	2	1	-3	2	-3	-3	-3	-3	-3	-3	-3	-3	1	1	1	0	0	0	-3	-3	-3	-3	-3	-3	-3	-3	547
836	1	1	2	2	1	2	-3	-3	-3	-3	-3	-3	-3	-3	0	0	1	0	0	0	-3	-3	-3	-3	-3	-3	-3	-3	100
837	1	1	2	1	-3	1	1	0	0	0	0	0	0	0	-3	-3	-3	-3	-3	-3	-3	-3	-3	-3	-3	-3	-3	-3	280
838	1	1	2	2	1	2	-3	-3	-3	-3	-3	-3	-3	-3	1	0	0	0	0	0	-3	-3	-3	-3	-3	-3	-3	-3	100
839	1	1	2	1	-3	2	-3	-3	-3	-3	-3	-3	-3	-3	1	0	0	1	1	0	-3	-3	-3	-3	-3	-3	-3	-3	230
840	1	1	1	2	1	2	-3	-3	-3	-3	-3	-3	-3	-3	1	0	0	0	1	0	-3	-3	-3	-3	-3	-3	-3	-3	192
841	1	1	1	1	-3	1	1	1	1	0	0	0	0	0	-3	-3	-3	-3	-3	-3	-3	-3	-3	-3	-3	-3	-3	-3	381
842	1	1	2	2	2	-3	-3	-3	-3	-3	-3	-3	-3	-3	-3	-3	-3	-3	-3	-3	1	0	0	0	0	0	0	0	500
843	1	1	2	1	-3	1	1	0	1	0	0	0	0	0	-3	-3	-3	-3	-3	-3	-3	-3	-3	-3	-3	-3	-3	-3	126
844	1	1	2	1	-3	2	-3	-3	-3	-3	-3	-3	-3	-3	0	1	0	0	0	0	-3	-3	-3	-3	-3	-3	-3	-3	705
845	2	1	1	2	2	-3	-3	-3	-3	-3	-3	-3	-3	-3	-3	-3	-3	-3	-3	-3	0	0	0	1	0	0	0	0	207
846	1	1	2	1	-3	1	1	0	0	0	0	0	0	0	-3	-3	-3	-3	-3	-3	-3	-3	-3	-3	-3	-3	-3	-3	326
847	2	1	1	2	2	-3	-3	-3	-3	-3	-3	-3	-3	-3	-3	-3	-3	-3	-3	-3	0	1	0	0	0	0	0	0	160
848	1	1	1	2	2	-3	-3	-3	-3	-3	-3	-3	-3	-3	-3	-3	-3	-3	-3	-3	1	0	0	0	0	0	0	0	336
849	1	1	1	1	-3	1	1	0	0	0	0	0	0	0	-3	-3	-3	-3	-3	-3	-3	-3	-3	-3	-3	-3	-3	-3	100
850	1	2	1	1	-3	1	0	0	1	0	0	0	0	0	-3	-3	-3	-3	-3	-3	-3	-3	-3	-3	-3	-3	-3	-3	100
851	1	1	1	1	-3	1	1	1	1	0	0	0	0	0	-3	-3	-3	-3	-3	-3	-3	-3	-3	-3	-3	-3	-3	-3	100
852	2	1	2	1	-3	2	-3	-3	-3	-3	-3	-3	-3	-3	1	1	0	0	0	0	-3	-3	-3	-3	-3	-3	-3	-3	491
853	1	1	2	1	-3	2	-3	-3	-3	-3	-3	-3	-3	-3	1	1	0	0	1	0	-3	-3	-3	-3	-3	-3	-3	-3	482
854	1	1	1	2	2	-3	-3	-3	-3	-3	-3	-3	-3	-3	-3	-3	-3	-3	-3	-3	1	0	0	0	0	0	0	0	237
855	2	1	2	1	-3	1	0	0	0	0	1	1	0	0	-3	-3	-3	-3	-3	-3	-3	-3	-3	-3	-3	-3	-3	-3	383
856	1	1	2	1	-3	2	-3	-3	-3	-3	-3	-3	-3	-3	1	0	0	0	0	0	-3	-3	-3	-3	-3	-3	-3	-3	484
857	2	1	1	1	-3	2	-3	-3	-3	-3	-3	-3	-3	-3	1	1	1	0	0	0	-3	-3	-3	-3	-3	-3	-3	-3	204
858	1	1	2	1	-3	2	-3	-3	-3	-3	-3	-3	-3	-3	1	0	0	1	0	0	-3	-3	-3	-3	-3	-3	-3	-3	531
859	1	1	2	2	2	-3	-3	-3	-3	-3	-3	-3	-3	-3	-3	-3	-3	-3	-3	-3	0	0	1	0	1	0	0	0	402
860	1	1	2	2	2	-3	-3	-3	-3	-3	-3	-3	-3	-3	-3	-3	-3	-3	-3	-3	1	0	0	1	1	0	0	0	285
861	1	1	2	2	1	1	0	0	0	0	0	1	0	0	-3	-3	-3	-3	-3	-3	-3	-3	-3	-3	-3	-3	-3	-3	100
862	1	1	1	2	2	-3	-3	-3	-3	-3	-3	-3	-3	-3	-3	-3	-3	-3	-3	-3	1	0	0	0	1	0	0	0	390
863	1	1	2	1	-3	1	0	0	0	0	1	1	0	0	-3	-3	-3	-3	-3	-3	-3	-3	-3	-3	-3	-3	-3	-3	533
864	1	1	2	2	2	-3	-3	-3	-3	-3	-3	-3	-3	-3	-3	-3	-3	-3	-3	-3	1	0	0	0	0	0	0	0	100
865	2	2	2	2	2	-3	-3	-3	-3	-3	-3	-3	-3	-3	-3	-3	-3	-3	-3	-3	1	0	0	1	1	0	0	0	399
866	3	1	1	1	-3	2	-3	-3	-3	-3	-3	-3	-3	-3	0	1	0	0	0	0	-3	-3	-3	-3	-3	-3	-3	-3	340
867	2	2	2	1	-3	2	-3	-3	-3	-3	-3	-3	-3	-3	1	0	0	0	1	0	-3	-3	-3	-3	-3	-3	-3	-3	505
868	3	1	2	2	1	2	-3	-3	-3	-3	-3	-3	-3	-3	1	0	0	0	0	0	-3	-3	-3	-3	-3	-3	-3	-3	100
869	1	1	1	2	2	-3	-3	-3	-3	-3	-3	-3	-3	-3	-3	-3	-3	-3	-3	-3	0	0	0	0	1	0	0	0	100
870	1	1	2	2	2	-3	-3	-3	-3	-3	-3	-3	-3	-3	-3	-3	-3	-3	-3	-3	0	1	0	0	0	0	0	0	100
871	1	1	1	2	2	-3	-3	-3	-3	-3	-3	-3	-3	-3	-3	-3	-3	-3	-3	-3	0	0	0	0	1	0	0	0	100
872	1	1	1	2	2	-3	-3	-3	-3	-3	-3	-3	-3	-3	-3	-3	-3	-3	-3	-3	1	0	0	0	1	0	0	0	185
873	1	1	2	2	2	-3	-3	-3	-3	-3	-3	-3	-3	-3	-3	-3	-3	-3	-3	-3	1	0	0	0	0	0	0	0	219
874	1	1	1	2	2	-3	-3	-3	-3	-3	-3	-3	-3	-3	-3	-3	-3	-3	-3	-3	1	0	0	0	0	0	0	0	411
875	3	1	2	1	-3	1	0	0	1	0	0	0	0	0	-3	-3	-3	-3	-3	-3	-3	-3	-3	-3	-3	-3	-3	-3	169
876	1	1	2	1	-3	1	0	0	0	0	0	0	1	0	-3	-3	-3	-3	-3	-3	-3	-3	-3	-3	-3	-3	-3	-3	190
877	1	1	1	1	-3	2	-3	-3	-3	-3	-3	-3	-3	-3	0	0	0	1	0	0	-3	-3	-3	-3	-3	-3	-3	-3	231
878	1	1	1	1	-3	1	1	0	1	0	1	0	0	0	-3	-3	-3	-3	-3	-3	-3	-3	-3	-3	-3	-3	-3	-3	378
879	1	1	2	2	2	-3	-3	-3	-3	-3	-3	-3	-3	-3	-3	-3	-3	-3	-3	-3	1	0	0	0	0	0	0	0	500
880	1	1	2	2	2	-3	-3	-3	-3	-3	-3	-3	-3	-3	-3	-3	-3	-3	-3	-3	1	0	0	0	0	0	0	0	480
881	1	1	2	2	1	1	0	0	0	0	0	1	0	0	-3	-3	-3	-3	-3	-3	-3	-3	-3	-3	-3	-3	-3	-3	239
882	2	1	2	1	-3	2	-3	-3	-3	-3	-3	-3	-3	-3	1	0	0	1	0	0	-3	-3	-3	-3	-3	-3	-3	-3	453
883	1	1	2	1	-3	2	-3	-3	-3	-3	-3	-3	-3	-3	1	0	0	0	0	0	-3	-3	-3	-3	-3	-3	-3	-3	705
884	3	1	2	2	2	-3	-3	-3	-3	-3	-3	-3	-3	-3	-3	-3	-3	-3	-3	-3	1	0	0	0	0	0	0	0	100
885	2	1	2	2	2	-3	-3	-3	-3	-3	-3	-3	-3	-3	-3	-3	-3	-3	-3	-3	1	0	0	0	0	0	0	0	100
886	2	1	2	2	2	-3	-3	-3	-3	-3	-3	-3	-3	-3	-3	-3	-3	-3	-3	-3	1	0	0	0	0	0	0	0	100
887	3	3	2	2	2	-3	-3	-3	-3	-3	-3	-3	-3	-3	-3	-3	-3	-3	-3	-3	1	0	0	0	0	0	0	0	100
888	1	1	2	2	1	2	-3	-3	-3	-3	-3	-3	-3	-3	0	0	1	0	0	0	-3	-3	-3	-3	-3	-3	-3	-3	500
889	1	1	2	2	2	-3	-3	-3	-3	-3	-3	-3	-3	-3	-3	-3	-3	-3	-3	-3	0	1	0	0	0	0	0	0	100
890	1	1	2	2	2	-3	-3	-3	-3	-3	-3	-3	-3	-3	-3	-3	-3	-3	-3	-3	1	1	0	0	0	0	0	0	100
891	1	1	2	2	2	-3	-3	-3	-3	-3	-3	-3	-3	-3	-3	-3	-3	-3	-3	-3	1	1	0	0	0	0	0	0	100
892	1	1	2	2	2	-3	-3	-3	-3	-3	-3	-3	-3	-3	-3	-3	-3	-3	-3	-3	1	0	0	0	0	0	0	0	100
893	1	1	2	2	2	-3	-3	-3	-3	-3	-3	-3	-3	-3	-3	-3	-3	-3	-3	-3	1	0	0	0	0	0	0	0	100
894	1	1	2	1	-3	2	-3	-3	-3	-3	-3	-3	-3	-3	1	0	0	0	0	0	-3	-3	-3	-3	-3	-3	-3	-3	705
895	2	2	2	2	2	-3	-3	-3	-3	-3	-3	-3	-3	-3	-3	-3	-3	-3	-3	-3	1	1	0	0	0	0	0	0	100
896	3	3	2	2	2	-3	-3	-3	-3	-3	-3	-3	-3	-3	-3	-3	-3	-3	-3	-3	1	0	0	0	0	0	0	0	100
897	2	2	2	2	2	-3	-3	-3	-3	-3	-3	-3	-3	-3	-3	-3	-3	-3	-3	-3	1	0	0	0	0	0	0	0	100
898	2	2	2	2	2	-3	-3	-3	-3	-3	-3	-3	-3	-3	-3	-3	-3	-3	-3	-3	1	0	0	0	0	0	0	0	100
899	3	3	2	2	2	-3	-3	-3	-3	-3	-3	-3	-3	-3	-3	-3	-3	-3	-3	-3	1	0	0	0	0	0	0	0	100
900	3	3	2	2	2	-3	-3	-3	-3	-3	-3	-3	-3	-3	-3	-3	-3	-3	-3	-3	1	1	0	0	0	0	0	0	100
901	1	1	2	2	2	-3	-3	-3	-3	-3	-3	-3	-3	-3	-3	-3	-3	-3	-3	-3	0	1	0	0	0	0	0	0	188
902	3	3	2	2	2	-3	-3	-3	-3	-3	-3	-3	-3	-3	-3	-3	-3	-3	-3	-3	1	1	0	0	0	0	0	0	100
903	2	1	2	2	2	-3	-3	-3	-3	-3	-3	-3	-3	-3	-3	-3	-3	-3	-3	-3	1	0	0	0	0	0	0	0	100
904	3	3	2	2	2	-3	-3	-3	-3	-3	-3	-3	-3	-3	-3	-3	-3	-3	-3	-3	1	0	0	0	0	0	0	0	100
905	3	1	2	2	1	2	-3	-3	-3	-3	-3	-3	-3	-3	1	0	0	0	0	0	-3	-3	-3	-3	-3	-3	-3	-3	430
906	3	3	2	2	2	-3	-3	-3	-3	-3	-3	-3	-3	-3	-3	-3	-3	-3	-3	-3	1	0	0	0	0	0	0	0	100
907	1	1	2	1	-3	2	-3	-3	-3	-3	-3	-3	-3	-3	1	0	1	0	0	0	-3	-3	-3	-3	-3	-3	-3	-3	606
908	3	3	2	2	2	-3	-3	-3	-3	-3	-3	-3	-3	-3	-3	-3	-3	-3	-3	-3	1	0	0	0	0	0	0	0	100
909	1	1	2	1	-3	2	-3	-3	-3	-3	-3	-3	-3	-3	1	1	0	0	0	0	-3	-3	-3	-3	-3	-3	-3	-3	289
910	1	1	2	1	-3	2	-3	-3	-3	-3	-3	-3	-3	-3	1	0	0	0	0	0	-3	-3	-3	-3	-3	-3	-3	-3	705
911	1	1	2	2	2	-3	-3	-3	-3	-3	-3	-3	-3	-3	-3	-3	-3	-3	-3	-3	0	0	0	1	0	0	0	0	317
912	1	1	2	1	-3	2	-3	-3	-3	-3	-3	-3	-3	-3	1	0	0	0	0	0	-3	-3	-3	-3	-3	-3	-3	-3	440
913	2	1	2	1	-3	2	-3	-3	-3	-3	-3	-3	-3	-3	1	0	0	0	0	0	-3	-3	-3	-3	-3	-3	-3	-3	543
914	1	1	2	2	2	-3	-3	-3	-3	-3	-3	-3	-3	-3	-3	-3	-3	-3	-3	-3	0	1	0	1	0	0	0	0	212
915	1	1	1	2	2	-3	-3	-3	-3	-3	-3	-3	-3	-3	-3	-3	-3	-3	-3	-3	0	0	0	0	1	0	0	0	341
916	2	1	2	1	-3	2	-3	-3	-3	-3	-3	-3	-3	-3	1	0	0	0	0	0	-3	-3	-3	-3	-3	-3	-3	-3	414
917	1	1	2	2	2	-3	-3	-3	-3	-3	-3	-3	-3	-3	-3	-3	-3	-3	-3	-3	0	0	0	1	0	0	0	0	202
918	1	1	2	1	-3	2	-3	-3	-3	-3	-3	-3	-3	-3	1	0	0	0	0	0	-3	-3	-3	-3	-3	-3	-3	-3	322
919	1	1	2	1	-3	2	-3	-3	-3	-3	-3	-3	-3	-3	0	0	1	0	0	0	-3	-3	-3	-3	-3	-3	-3	-3	585
920	1	1	1	2	1	1	0	0	0	0	0	0	0	1	-3	-3	-3	-3	-3	-3	-3	-3	-3	-3	-3	-3	-3	-3	164
921	1	1	2	1	-3	2	-3	-3	-3	-3	-3	-3	-3	-3	0	0	0	0	1	0	-3	-3	-3	-3	-3	-3	-3	-3	100
922	1	1	1	1	-3	2	-3	-3	-3	-3	-3	-3	-3	-3	1	1	1	0	1	0	-3	-3	-3	-3	-3	-3	-3	-3	501
923	1	1	2	1	-3	2	-3	-3	-3	-3	-3	-3	-3	-3	1	0	0	0	0	0	-3	-3	-3	-3	-3	-3	-3	-3	369
924	3	1	2	2	1	1	1	0	0	1	1	0	0	0	-3	-3	-3	-3	-3	-3	-3	-3	-3	-3	-3	-3	-3	-3	280
925	1	1	2	2	2	-3	-3	-3	-3	-3	-3	-3	-3	-3	-3	-3	-3	-3	-3	-3	0	0	0	1	1	0	0	0	274
926	1	1	2	1	-3	1	0	0	0	0	1	1	0	0	-3	-3	-3	-3	-3	-3	-3	-3	-3	-3	-3	-3	-3	-3	343
927	2	1	2	2	2	-3	-3	-3	-3	-3	-3	-3	-3	-3	-3	-3	-3	-3	-3	-3	0	0	0	1	1	0	0	0	414
928	2	1	2	2	2	-3	-3	-3	-3	-3	-3	-3	-3	-3	-3	-3	-3	-3	-3	-3	0	1	0	0	0	0	0	0	362
929	1	1	2	1	-3	2	-3	-3	-3	-3	-3	-3	-3	-3	0	0	1	0	0	0	-3	-3	-3	-3	-3	-3	-3	-3	705
930	1	1	2	1	-3	2	-3	-3	-3	-3	-3	-3	-3	-3	1	0	0	0	0	0	-3	-3	-3	-3	-3	-3	-3	-3	337
931	1	1	2	2	2	-3	-3	-3	-3	-3	-3	-3	-3	-3	-3	-3	-3	-3	-3	-3	0	0	1	1	0	0	0	0	429
932	1	1	1	1	-3	2	-3	-3	-3	-3	-3	-3	-3	-3	1	0	1	1	0	0	-3	-3	-3	-3	-3	-3	-3	-3	100
933	1	1	2	2	1	2	-3	-3	-3	-3	-3	-3	-3	-3	1	0	1	0	0	0	-3	-3	-3	-3	-3	-3	-3	-3	150
934	1	1	2	1	-3	2	-3	-3	-3	-3	-3	-3	-3	-3	1	0	0	0	0	0	-3	-3	-3	-3	-3	-3	-3	-3	100
935	1	1	2	2	2	-3	-3	-3	-3	-3	-3	-3	-3	-3	-3	-3	-3	-3	-3	-3	0	1	0	0	1	0	0	0	100
936	1	1	1	2	2	-3	-3	-3	-3	-3	-3	-3	-3	-3	-3	-3	-3	-3	-3	-3	1	0	0	0	0	0	0	0	199
937	1	1	2	2	1	2	-3	-3	-3	-3	-3	-3	-3	-3	0	1	1	0	0	0	-3	-3	-3	-3	-3	-3	-3	-3	161
938	1	1	2	2	1	1	0	0	1	1	1	0	0	0	-3	-3	-3	-3	-3	-3	-3	-3	-3	-3	-3	-3	-3	-3	401
939	1	1	2	2	2	-3	-3	-3	-3	-3	-3	-3	-3	-3	-3	-3	-3	-3	-3	-3	0	1	0	1	0	0	0	0	100
940	1	1	1	2	1	1	0	0	1	1	1	0	0	0	-3	-3	-3	-3	-3	-3	-3	-3	-3	-3	-3	-3	-3	-3	100
941	1	1	1	1	-3	2	-3	-3	-3	-3	-3	-3	-3	-3	1	0	1	0	0	0	-3	-3	-3	-3	-3	-3	-3	-3	100
942	1	1	1	2	2	-3	-3	-3	-3	-3	-3	-3	-3	-3	-3	-3	-3	-3	-3	-3	0	1	0	0	0	0	0	0	318
943	1	1	2	2	2	-3	-3	-3	-3	-3	-3	-3	-3	-3	-3	-3	-3	-3	-3	-3	0	1	1	0	0	0	0	0	100
944	1	1	2	1	-3	2	-3	-3	-3	-3	-3	-3	-3	-3	1	0	0	0	0	0	-3	-3	-3	-3	-3	-3	-3	-3	441
945	1	1	1	2	2	-3	-3	-3	-3	-3	-3	-3	-3	-3	-3	-3	-3	-3	-3	-3	0	1	1	0	0	0	0	0	320
946	1	1	1	2	2	-3	-3	-3	-3	-3	-3	-3	-3	-3	-3	-3	-3	-3	-3	-3	0	1	1	0	0	0	0	0	275
947	1	1	2	2	1	2	-3	-3	-3	-3	-3	-3	-3	-3	1	0	0	0	0	0	-3	-3	-3	-3	-3	-3	-3	-3	420
948	1	1	2	1	-3	2	-3	-3	-3	-3	-3	-3	-3	-3	1	1	1	1	1	0	-3	-3	-3	-3	-3	-3	-3	-3	500
949	1	1	2	2	1	2	-3	-3	-3	-3	-3	-3	-3	-3	1	1	0	0	0	0	-3	-3	-3	-3	-3	-3	-3	-3	199
950	1	1	2	2	1	2	-3	-3	-3	-3	-3	-3	-3	-3	1	0	0	0	0	0	-3	-3	-3	-3	-3	-3	-3	-3	100
951	1	1	1	2	1	1	1	0	1	0	1	1	0	0	-3	-3	-3	-3	-3	-3	-3	-3	-3	-3	-3	-3	-3	-3	235
952	1	1	2	2	1	2	-3	-3	-3	-3	-3	-3	-3	-3	0	1	0	0	0	0	-3	-3	-3	-3	-3	-3	-3	-3	338
953	1	1	1	2	1	2	-3	-3	-3	-3	-3	-3	-3	-3	1	0	0	0	0	0	-3	-3	-3	-3	-3	-3	-3	-3	251
954	1	1	2	2	1	2	-3	-3	-3	-3	-3	-3	-3	-3	0	1	0	0	0	0	-3	-3	-3	-3	-3	-3	-3	-3	150
955	1	1	1	2	1	2	-3	-3	-3	-3	-3	-3	-3	-3	1	1	0	0	0	0	-3	-3	-3	-3	-3	-3	-3	-3	346
956	1	1	2	1	-3	2	-3	-3	-3	-3	-3	-3	-3	-3	1	1	1	1	1	0	-3	-3	-3	-3	-3	-3	-3	-3	100
957	1	1	2	1	-3	2	-3	-3	-3	-3	-3	-3	-3	-3	1	1	0	0	0	0	-3	-3	-3	-3	-3	-3	-3	-3	300
958	1	1	2	2	1	2	-3	-3	-3	-3	-3	-3	-3	-3	0	0	0	0	1	0	-3	-3	-3	-3	-3	-3	-3	-3	320
959	1	1	1	2	1	1	1	0	1	0	1	0	0	0	-3	-3	-3	-3	-3	-3	-3	-3	-3	-3	-3	-3	-3	-3	336
960	3	1	2	2	1	1	1	1	1	0	0	0	0	0	-3	-3	-3	-3	-3	-3	-3	-3	-3	-3	-3	-3	-3	-3	135
961	3	1	2	2	1	1	1	1	1	1	1	1	0	0	-3	-3	-3	-3	-3	-3	-3	-3	-3	-3	-3	-3	-3	-3	250
962	1	1	2	2	1	2	-3	-3	-3	-3	-3	-3	-3	-3	1	0	0	0	0	0	-3	-3	-3	-3	-3	-3	-3	-3	477
963	1	1	2	2	1	2	-3	-3	-3	-3	-3	-3	-3	-3	1	0	0	0	0	0	-3	-3	-3	-3	-3	-3	-3	-3	467
964	1	1	2	1	-3	2	-3	-3	-3	-3	-3	-3	-3	-3	1	0	0	0	0	0	-3	-3	-3	-3	-3	-3	-3	-3	495
965	1	1	1	1	-3	1	1	1	1	1	0	0	0	0	-3	-3	-3	-3	-3	-3	-3	-3	-3	-3	-3	-3	-3	-3	142
966	1	1	2	2	1	2	-3	-3	-3	-3	-3	-3	-3	-3	1	0	0	0	0	0	-3	-3	-3	-3	-3	-3	-3	-3	150
967	3	1	2	2	1	2	-3	-3	-3	-3	-3	-3	-3	-3	1	0	0	0	0	0	-3	-3	-3	-3	-3	-3	-3	-3	279
968	1	1	2	2	1	2	-3	-3	-3	-3	-3	-3	-3	-3	1	1	0	0	1	0	-3	-3	-3	-3	-3	-3	-3	-3	200
969	2	1	2	1	-3	1	1	0	0	0	0	0	0	0	-3	-3	-3	-3	-3	-3	-3	-3	-3	-3	-3	-3	-3	-3	242
970	1	1	2	2	1	2	-3	-3	-3	-3	-3	-3	-3	-3	1	0	0	0	0	0	-3	-3	-3	-3	-3	-3	-3	-3	100
971	2	1	2	1	-3	2	-3	-3	-3	-3	-3	-3	-3	-3	1	0	0	0	1	0	-3	-3	-3	-3	-3	-3	-3	-3	592
972	1	1	1	1	-3	2	-3	-3	-3	-3	-3	-3	-3	-3	1	1	0	0	0	0	-3	-3	-3	-3	-3	-3	-3	-3	242
973	1	1	2	2	1	2	-3	-3	-3	-3	-3	-3	-3	-3	0	1	1	0	0	0	-3	-3	-3	-3	-3	-3	-3	-3	100
974	1	1	2	1	-3	2	-3	-3	-3	-3	-3	-3	-3	-3	1	1	0	0	0	0	-3	-3	-3	-3	-3	-3	-3	-3	100
975	1	1	1	2	2	-3	-3	-3	-3	-3	-3	-3	-3	-3	-3	-3	-3	-3	-3	-3	0	1	0	0	0	0	0	0	171
976	3	1	1	2	1	1	1	0	0	0	0	0	0	0	-3	-3	-3	-3	-3	-3	-3	-3	-3	-3	-3	-3	-3	-3	705
977	1	1	1	2	2	-3	-3	-3	-3	-3	-3	-3	-3	-3	-3	-3	-3	-3	-3	-3	1	1	0	0	0	0	0	0	201
978	1	1	1	2	2	-3	-3	-3	-3	-3	-3	-3	-3	-3	-3	-3	-3	-3	-3	-3	1	1	0	0	0	0	0	0	150
979	1	1	2	1	-3	2	-3	-3	-3	-3	-3	-3	-3	-3	1	0	0	0	0	0	-3	-3	-3	-3	-3	-3	-3	-3	517
980	3	1	2	2	1	1	0	1	1	0	1	0	0	0	-3	-3	-3	-3	-3	-3	-3	-3	-3	-3	-3	-3	-3	-3	100
981	1	1	2	1	-3	2	-3	-3	-3	-3	-3	-3	-3	-3	0	1	0	0	0	0	-3	-3	-3	-3	-3	-3	-3	-3	309
982	1	1	2	1	-3	2	-3	-3	-3	-3	-3	-3	-3	-3	1	1	0	0	0	0	-3	-3	-3	-3	-3	-3	-3	-3	199
983	3	1	1	2	1	2	-3	-3	-3	-3	-3	-3	-3	-3	1	0	0	0	0	0	-3	-3	-3	-3	-3	-3	-3	-3	363
984	1	1	2	2	1	1	0	0	0	0	1	0	1	0	-3	-3	-3	-3	-3	-3	-3	-3	-3	-3	-3	-3	-3	-3	182
985	1	1	2	2	2	-3	-3	-3	-3	-3	-3	-3	-3	-3	-3	-3	-3	-3	-3	-3	0	0	0	0	1	0	0	0	300
986	1	1	1	2	1	2	-3	-3	-3	-3	-3	-3	-3	-3	1	0	0	0	0	0	-3	-3	-3	-3	-3	-3	-3	-3	201
987	1	1	1	1	-3	2	-3	-3	-3	-3	-3	-3	-3	-3	1	1	0	0	0	0	-3	-3	-3	-3	-3	-3	-3	-3	200
988	1	1	2	1	-3	1	0	1	0	0	0	0	0	0	-3	-3	-3	-3	-3	-3	-3	-3	-3	-3	-3	-3	-3	-3	100
989	1	1	1	2	1	2	-3	-3	-3	-3	-3	-3	-3	-3	1	0	1	0	1	0	-3	-3	-3	-3	-3	-3	-3	-3	442
990	2	1	2	1	-3	2	-3	-3	-3	-3	-3	-3	-3	-3	0	1	0	0	0	0	-3	-3	-3	-3	-3	-3	-3	-3	200
991	1	1	2	2	2	-3	-3	-3	-3	-3	-3	-3	-3	-3	-3	-3	-3	-3	-3	-3	1	1	0	0	0	0	0	0	100
992	1	1	1	1	-3	2	-3	-3	-3	-3	-3	-3	-3	-3	1	0	0	0	0	0	-3	-3	-3	-3	-3	-3	-3	-3	300
993	1	1	1	1	-3	2	-3	-3	-3	-3	-3	-3	-3	-3	1	1	0	0	0	0	-3	-3	-3	-3	-3	-3	-3	-3	201
994	1	1	1	2	2	-3	-3	-3	-3	-3	-3	-3	-3	-3	-3	-3	-3	-3	-3	-3	1	1	0	0	0	0	0	0	100
995	1	1	2	1	-3	1	1	0	0	0	0	0	0	0	-3	-3	-3	-3	-3	-3	-3	-3	-3	-3	-3	-3	-3	-3	100
996	1	1	2	1	-3	2	-3	-3	-3	-3	-3	-3	-3	-3	1	0	0	0	0	0	-3	-3	-3	-3	-3	-3	-3	-3	452
997	1	1	2	2	1	2	-3	-3	-3	-3	-3	-3	-3	-3	1	0	1	0	1	0	-3	-3	-3	-3	-3	-3	-3	-3	228
998	2	1	1	1	-3	2	-3	-3	-3	-3	-3	-3	-3	-3	1	1	0	0	0	0	-3	-3	-3	-3	-3	-3	-3	-3	300
999	1	1	1	1	-3	2	-3	-3	-3	-3	-3	-3	-3	-3	1	1	0	0	0	0	-3	-3	-3	-3	-3	-3	-3	-3	390
1000	1	1	2	2	2	-3	-3	-3	-3	-3	-3	-3	-3	-3	-3	-3	-3	-3	-3	-3	0	1	0	1	1	0	0	0	100
1001	1	1	2	1	-3	2	-3	-3	-3	-3	-3	-3	-3	-3	0	1	0	0	0	0	-3	-3	-3	-3	-3	-3	-3	-3	100
1002	2	2	2	2	1	1	0	0	1	0	0	0	0	0	-3	-3	-3	-3	-3	-3	-3	-3	-3	-3	-3	-3	-3	-3	705
1003	2	1	1	2	1	2	-3	-3	-3	-3	-3	-3	-3	-3	0	1	0	0	0	0	-3	-3	-3	-3	-3	-3	-3	-3	198
1004	2	1	2	1	-3	2	-3	-3	-3	-3	-3	-3	-3	-3	0	1	0	0	0	0	-3	-3	-3	-3	-3	-3	-3	-3	100
1005	1	1	1	2	1	2	-3	-3	-3	-3	-3	-3	-3	-3	1	0	0	0	0	0	-3	-3	-3	-3	-3	-3	-3	-3	705
1006	1	1	1	1	-3	2	-3	-3	-3	-3	-3	-3	-3	-3	1	1	0	0	0	0	-3	-3	-3	-3	-3	-3	-3	-3	150
1007	1	1	2	2	1	1	1	0	1	0	0	0	0	0	-3	-3	-3	-3	-3	-3	-3	-3	-3	-3	-3	-3	-3	-3	520
1008	2	1	2	2	1	2	-3	-3	-3	-3	-3	-3	-3	-3	1	0	0	0	0	0	-3	-3	-3	-3	-3	-3	-3	-3	583
1009	3	1	1	2	1	2	-3	-3	-3	-3	-3	-3	-3	-3	1	1	0	0	0	0	-3	-3	-3	-3	-3	-3	-3	-3	200
1010	3	1	1	2	1	2	-3	-3	-3	-3	-3	-3	-3	-3	1	0	0	1	0	0	-3	-3	-3	-3	-3	-3	-3	-3	300
1011	1	1	1	2	2	-3	-3	-3	-3	-3	-3	-3	-3	-3	-3	-3	-3	-3	-3	-3	1	1	0	0	0	0	0	0	100
1012	1	1	2	2	2	-3	-3	-3	-3	-3	-3	-3	-3	-3	-3	-3	-3	-3	-3	-3	0	0	0	0	0	0	1	0	100
1013	1	1	1	2	1	2	-3	-3	-3	-3	-3	-3	-3	-3	1	0	0	0	0	0	-3	-3	-3	-3	-3	-3	-3	-3	225
1014	1	1	2	2	1	2	-3	-3	-3	-3	-3	-3	-3	-3	0	1	0	0	1	0	-3	-3	-3	-3	-3	-3	-3	-3	520
1015	1	1	2	2	1	2	-3	-3	-3	-3	-3	-3	-3	-3	0	1	0	1	0	0	-3	-3	-3	-3	-3	-3	-3	-3	160
1016	3	1	2	1	-3	2	-3	-3	-3	-3	-3	-3	-3	-3	0	1	0	1	0	0	-3	-3	-3	-3	-3	-3	-3	-3	121
1017	1	1	2	2	2	-3	-3	-3	-3	-3	-3	-3	-3	-3	-3	-3	-3	-3	-3	-3	0	1	1	0	0	0	0	0	352
1018	1	1	2	2	2	-3	-3	-3	-3	-3	-3	-3	-3	-3	-3	-3	-3	-3	-3	-3	0	1	0	0	0	0	0	0	100
1019	1	1	2	2	1	2	-3	-3	-3	-3	-3	-3	-3	-3	1	0	0	0	0	0	-3	-3	-3	-3	-3	-3	-3	-3	195
1020	2	2	2	2	2	-3	-3	-3	-3	-3	-3	-3	-3	-3	-3	-3	-3	-3	-3	-3	1	1	0	0	0	0	0	0	100
1021	1	1	2	2	2	-3	-3	-3	-3	-3	-3	-3	-3	-3	-3	-3	-3	-3	-3	-3	0	1	0	0	0	0	0	0	100
1022	3	3	2	2	2	-3	-3	-3	-3	-3	-3	-3	-3	-3	-3	-3	-3	-3	-3	-3	1	1	0	0	0	0	0	0	100
1023	1	1	2	2	2	-3	-3	-3	-3	-3	-3	-3	-3	-3	-3	-3	-3	-3	-3	-3	0	1	0	0	0	0	0	0	100
1024	2	2	2	2	2	-3	-3	-3	-3	-3	-3	-3	-3	-3	-3	-3	-3	-3	-3	-3	1	1	0	0	0	0	0	0	100
1025	1	1	2	1	-3	1	1	0	0	0	0	0	0	0	-3	-3	-3	-3	-3	-3	-3	-3	-3	-3	-3	-3	-3	-3	206
1026	2	2	2	2	2	-3	-3	-3	-3	-3	-3	-3	-3	-3	-3	-3	-3	-3	-3	-3	1	0	0	0	0	0	0	0	100
1027	1	1	2	1	-3	1	1	0	0	0	0	0	0	0	-3	-3	-3	-3	-3	-3	-3	-3	-3	-3	-3	-3	-3	-3	100
1028	1	1	2	2	2	-3	-3	-3	-3	-3	-3	-3	-3	-3	-3	-3	-3	-3	-3	-3	1	0	0	0	0	0	0	0	100
1029	3	3	2	2	2	-3	-3	-3	-3	-3	-3	-3	-3	-3	-3	-3	-3	-3	-3	-3	1	0	0	0	0	0	0	0	100
1030	1	1	2	2	2	-3	-3	-3	-3	-3	-3	-3	-3	-3	-3	-3	-3	-3	-3	-3	1	0	0	0	0	0	0	0	100
1031	3	3	2	2	2	-3	-3	-3	-3	-3	-3	-3	-3	-3	-3	-3	-3	-3	-3	-3	1	0	0	0	0	0	0	0	100
1032	1	1	2	2	2	-3	-3	-3	-3	-3	-3	-3	-3	-3	-3	-3	-3	-3	-3	-3	0	0	0	1	1	0	0	0	219
1033	1	1	2	1	-3	2	-3	-3	-3	-3	-3	-3	-3	-3	1	0	0	0	0	0	-3	-3	-3	-3	-3	-3	-3	-3	705
1034	1	1	2	1	-3	2	-3	-3	-3	-3	-3	-3	-3	-3	0	1	0	0	0	0	-3	-3	-3	-3	-3	-3	-3	-3	200
1035	1	1	2	1	-3	2	-3	-3	-3	-3	-3	-3	-3	-3	0	0	0	0	1	0	-3	-3	-3	-3	-3	-3	-3	-3	472
1036	1	1	2	2	2	-3	-3	-3	-3	-3	-3	-3	-3	-3	-3	-3	-3	-3	-3	-3	0	1	0	0	0	0	0	0	100
1037	1	1	2	2	2	-3	-3	-3	-3	-3	-3	-3	-3	-3	-3	-3	-3	-3	-3	-3	0	0	0	0	0	0	0	1	640
1038	1	1	2	1	-3	1	1	0	0	0	0	0	0	0	-3	-3	-3	-3	-3	-3	-3	-3	-3	-3	-3	-3	-3	-3	355
1039	1	1	2	2	2	-3	-3	-3	-3	-3	-3	-3	-3	-3	-3	-3	-3	-3	-3	-3	0	0	0	1	0	0	0	0	100
1040	1	1	2	1	-3	1	0	1	0	0	0	0	0	0	-3	-3	-3	-3	-3	-3	-3	-3	-3	-3	-3	-3	-3	-3	467
1041	1	1	2	1	-3	2	-3	-3	-3	-3	-3	-3	-3	-3	1	1	0	0	1	0	-3	-3	-3	-3	-3	-3	-3	-3	342
1042	1	1	2	2	2	-3	-3	-3	-3	-3	-3	-3	-3	-3	-3	-3	-3	-3	-3	-3	0	1	1	0	0	0	0	0	371
1043	1	1	2	2	2	-3	-3	-3	-3	-3	-3	-3	-3	-3	-3	-3	-3	-3	-3	-3	1	0	0	0	0	0	0	0	348
1044	1	1	2	1	-3	2	-3	-3	-3	-3	-3	-3	-3	-3	1	0	0	0	1	0	-3	-3	-3	-3	-3	-3	-3	-3	505
1045	1	1	2	1	-3	2	-3	-3	-3	-3	-3	-3	-3	-3	1	0	0	0	0	0	-3	-3	-3	-3	-3	-3	-3	-3	346
1046	1	1	2	2	1	2	-3	-3	-3	-3	-3	-3	-3	-3	1	0	0	0	0	0	-3	-3	-3	-3	-3	-3	-3	-3	417
1047	1	1	2	2	2	-3	-3	-3	-3	-3	-3	-3	-3	-3	-3	-3	-3	-3	-3	-3	0	0	0	1	0	0	0	0	336
1048	1	1	2	1	-3	2	-3	-3	-3	-3	-3	-3	-3	-3	1	1	0	0	1	0	-3	-3	-3	-3	-3	-3	-3	-3	589
1049	1	1	2	1	-3	2	-3	-3	-3	-3	-3	-3	-3	-3	1	0	0	0	0	0	-3	-3	-3	-3	-3	-3	-3	-3	200
1050	1	1	2	2	1	2	-3	-3	-3	-3	-3	-3	-3	-3	1	1	0	0	1	0	-3	-3	-3	-3	-3	-3	-3	-3	300
1051	2	1	2	1	-3	1	0	0	0	0	0	0	1	0	-3	-3	-3	-3	-3	-3	-3	-3	-3	-3	-3	-3	-3	-3	422
